# Supplementary material for: Three new species of the spider genus Plato and the new genus Cuacuba from caves of the states of Pará and Minas Gerais, Brazil (Araneae, Theridiosomatidae)
Source: Zookeys. 2018 Apr 27;(753):107–62. doi: 10.3897/zookeys.753.20805 (PMC5935770; doi:10.3897/zookeys.753.20805)
Supplement: XML Treatment for Plato [file zookeys.753.20805-treatment1.xml]

<!DOCTYPE tp:taxon-treatment
  PUBLIC "-//TaxonX//DTD Taxonomic Treatment Publishing DTD v0 20100105//EN" "tax-treatment-NSO.dtd">
<tp:taxon-treatment xmlns:tp="http://www.plazi.org/taxpub"><tp:treatment-meta><kwd-group><label>Taxon classification</label><kwd><named-content xmlns:xlink="http://www.w3.org/1999/xlink" content-type="kingdom">Animalia</named-content></kwd><kwd><named-content xmlns:xlink="http://www.w3.org/1999/xlink" content-type="order">Araneae</named-content></kwd><kwd><named-content xmlns:xlink="http://www.w3.org/1999/xlink" content-type="family">Theridiosomatidae</named-content></kwd></kwd-group><mixed-citation publication-type="journal"><person-group><name><surname>Prete</surname><given-names>Pedro H.</given-names></name><name><surname>Cizauskas</surname><given-names>Igor</given-names></name><name><surname>Brescovit</surname><given-names>Antonio D.</given-names></name></person-group><article-title>Three new species of the spider genus <italic><tp:taxon-name><tp:taxon-name-part taxon-name-part-type="genus" reg="Plato">Plato</tp:taxon-name-part></tp:taxon-name></italic> and the new genus <italic><tp:taxon-name><tp:taxon-name-part taxon-name-part-type="genus" reg="Cuacuba">Cuacuba</tp:taxon-name-part></tp:taxon-name></italic> from caves of the states of Pará and Minas Gerais, Brazil (<tp:taxon-name><tp:taxon-name-part taxon-name-part-type="order">Araneae</tp:taxon-name-part></tp:taxon-name>, <tp:taxon-name><tp:taxon-name-part taxon-name-part-type="family">Theridiosomatidae</tp:taxon-name-part></tp:taxon-name>)</article-title><source>Zookeys</source><day>27</day><month>4</month><year>2018</year><volume>2018</volume><issue>753</issue><fpage>107</fpage><lpage>162</lpage><pub-id pub-id-type="doi">10.3897/zookeys.753.20805</pub-id></mixed-citation></tp:treatment-meta><tp:nomenclature><label>Genus</label><tp:taxon-name>
              <tp:taxon-name-part taxon-name-part-type="genus" reg="Plato">Plato</tp:taxon-name-part>
            </tp:taxon-name><tp:taxon-authority>Coddington, 1986</tp:taxon-authority></tp:nomenclature><tp:treatment-sec sec-type="type species" id="SECID0EICAE"><title>Type species.</title><p>
              <italic><tp:taxon-name><tp:taxon-name-part taxon-name-part-type="genus" reg="Plato">Plato</tp:taxon-name-part> <tp:taxon-name-part taxon-name-part-type="species" reg="troglodita">troglodita</tp:taxon-name-part></tp:taxon-name></italic> Coddington, 1986, by original designation.</p></tp:treatment-sec></tp:taxon-treatment>
