# Supplementary material for: Three new species of the spider genus Plato and the new genus Cuacuba from caves of the states of Pará and Minas Gerais, Brazil (Araneae, Theridiosomatidae)
Source: Zookeys. 2018 Apr 27;(753):107–62. doi: 10.3897/zookeys.753.20805 (PMC5935770; doi:10.3897/zookeys.753.20805)
Supplement: XML Treatment for Plato striatus [file zookeys.753.20805-treatment3.xml]

<!DOCTYPE tp:taxon-treatment
  PUBLIC "-//TaxonX//DTD Taxonomic Treatment Publishing DTD v0 20100105//EN" "tax-treatment-NSO.dtd">
<tp:taxon-treatment xmlns:tp="http://www.plazi.org/taxpub"><tp:treatment-meta><kwd-group><label>Taxon classification</label><kwd><named-content xmlns:xlink="http://www.w3.org/1999/xlink" content-type="kingdom">Animalia</named-content></kwd><kwd><named-content xmlns:xlink="http://www.w3.org/1999/xlink" content-type="order">Araneae</named-content></kwd><kwd><named-content xmlns:xlink="http://www.w3.org/1999/xlink" content-type="family">Theridiosomatidae</named-content></kwd></kwd-group><mixed-citation publication-type="journal"><person-group><name><surname>Prete</surname><given-names>Pedro H.</given-names></name><name><surname>Cizauskas</surname><given-names>Igor</given-names></name><name><surname>Brescovit</surname><given-names>Antonio D.</given-names></name></person-group><article-title>Three new species of the spider genus <italic><tp:taxon-name><tp:taxon-name-part taxon-name-part-type="genus" reg="Plato">Plato</tp:taxon-name-part></tp:taxon-name></italic> and the new genus <italic><tp:taxon-name><tp:taxon-name-part taxon-name-part-type="genus" reg="Cuacuba">Cuacuba</tp:taxon-name-part></tp:taxon-name></italic> from caves of the states of Pará and Minas Gerais, Brazil (<tp:taxon-name><tp:taxon-name-part taxon-name-part-type="order">Araneae</tp:taxon-name-part></tp:taxon-name>, <tp:taxon-name><tp:taxon-name-part taxon-name-part-type="family">Theridiosomatidae</tp:taxon-name-part></tp:taxon-name>)</article-title><source>Zookeys</source><day>27</day><month>4</month><year>2018</year><volume>2018</volume><issue>753</issue><fpage>107</fpage><lpage>162</lpage><pub-id pub-id-type="doi">10.3897/zookeys.753.20805</pub-id></mixed-citation></tp:treatment-meta><tp:nomenclature><tp:taxon-name>
              <tp:taxon-name-part taxon-name-part-type="genus" reg="Plato">Plato</tp:taxon-name-part>
              <tp:taxon-name-part taxon-name-part-type="species" reg="striatus">striatus</tp:taxon-name-part>
              <object-id xmlns:xlink="http://www.w3.org/1999/xlink" content-type="zoobank" xlink:type="simple">http://zoobank.org/9372DF43-4C6D-44A4-A2A4-D7A2C17C0E75</object-id>
            </tp:taxon-name><tp:taxon-status xmlns:xlink="http://www.w3.org/1999/xlink" xlink:type="simple">sp. n.</tp:taxon-status><xref ref-type="fig" rid="F4">Figures 4</xref><xref ref-type="fig" rid="F16">, 16</xref><!--PageBreak--></tp:nomenclature><tp:treatment-sec sec-type="Types" id="SECID0EOHAK"><title>Types.</title><p>Male holotype from Cave GEM_1786 (<named-content xmlns:xlink="http://www.w3.org/1999/xlink" content-type="dwc:verbatimCoordinates" xlink:type="simple"><named-content content-type="geo-json" specific-use="{&#34;type&#34;:&#34;Point&#34;,&#34;coordinates&#34;:[-44.138333,-6.105278]}" id="NCID0EXHAK" xlink:type="simple">6°06'19"S, 44°08'18"W</named-content></named-content>), Parauapebas, Pará, Brazil, 07/II/2011, R. Zampaulo et al., deposited in <named-content xmlns:xlink="http://www.w3.org/1999/xlink" content-type="dwc:institutional_code" xlink:type="simple">IBSP</named-content> 176982.</p></tp:treatment-sec><tp:treatment-sec sec-type="etymology" id="SECID0E3HAK"><title>Etymology.</title><p>The specific name is a masculine noun in apposition and means “striped” in Latin, referring to the darkened stripes on the male`s fourth pair of legs.</p></tp:treatment-sec><tp:treatment-sec sec-type="diagnosis" id="SECID0EBIAK"><title>Diagnosis.</title><p>
              <italic><tp:taxon-name><tp:taxon-name-part taxon-name-part-type="genus" reg="Plato">Plato</tp:taxon-name-part> <tp:taxon-name-part taxon-name-part-type="species" reg="striatus">striatus</tp:taxon-name-part></tp:taxon-name></italic> sp. n. resembles <italic><tp:taxon-name><tp:taxon-name-part taxon-name-part-type="genus" reg="Plato">P.</tp:taxon-name-part> <tp:taxon-name-part taxon-name-part-type="species" reg="guacharo">guacharo</tp:taxon-name-part></tp:taxon-name></italic> in the twisted projection of the conductor (see <xref ref-type="bibr" rid="B2">Brignoli 1972</xref>: fig. 22), and <italic><tp:taxon-name><tp:taxon-name-part taxon-name-part-type="genus" reg="Plato">P.</tp:taxon-name-part> <tp:taxon-name-part taxon-name-part-type="species" reg="novalima">novalima</tp:taxon-name-part></tp:taxon-name></italic> sp. n. and <italic><tp:taxon-name><tp:taxon-name-part taxon-name-part-type="genus" reg="Plato">P.</tp:taxon-name-part> <tp:taxon-name-part taxon-name-part-type="species" reg="ferriferus">ferriferus</tp:taxon-name-part></tp:taxon-name></italic> sp. n. in the rounded tegulum, posterior portion of conductor hyaline and partially overlapping the embolus, and longer than large bulb. It differs from these three species in the proximal portion of the conductor simple, arrow-shaped, twisted and pointing upwards, embolus with proximal apophysis elongated, distal apophysis fused to the membrane (Fig. <xref ref-type="fig" rid="F4">4C–E</xref>) and fourth pair of legs with dark stripes on the articulations (Fig. <xref ref-type="fig" rid="F4">4A</xref>).</p><fig id="F4" position="float" orientation="portrait"><label>Figure 4.</label><caption><p>
                  <italic><tp:taxon-name><tp:taxon-name-part taxon-name-part-type="genus" reg="Plato">Plato</tp:taxon-name-part> <tp:taxon-name-part taxon-name-part-type="species" reg="striatus">striatus</tp:taxon-name-part></tp:taxon-name></italic> sp. n. <bold>A</bold> male, dorsal view <bold>B</bold> male palp, ventral view <bold>C, D</bold> male palp, ventral view with conductor removed <bold>E</bold> embolus, illustration. Abbreviations: <bold>C</bold> conductor; <bold>CY</bold> cymbium; <bold>E</bold> embolus; <bold>EA</bold> mesal embolic apophysis; <bold>MA</bold> median apophysis; <bold>O</bold> embolic opening; <bold>ST</bold> subtegulum; <bold>T</bold> tegulum. Scale bars: <bold>A</bold>, 0.8; <bold>B–D</bold> 0.1; <bold>E</bold> 0.05 mm.</p></caption><graphic xmlns:xlink="http://www.w3.org/1999/xlink" xlink:href="zookeys-753-107-g004.jpg" position="float" orientation="portrait" xlink:type="simple" id="oo_199852.jpg"/></fig></tp:treatment-sec><tp:treatment-sec sec-type="description" id="SECID0EVLAK"><title>Description.</title><p>Male (Holotype, <named-content xmlns:xlink="http://www.w3.org/1999/xlink" content-type="dwc:institutional_code" xlink:type="simple">IBSP</named-content> 176982). Cephalothorax brown, longer than wide. Sternum brown with darkened edges. Endite, labium, and chelicerae brown. Legs yellowish, stripes on articulations of the fourth pair. Abdomen dark grayish, longer than wide. Total length: 1.5. Carapace 0.6 long. Clypeus height: 0.2. Sternum: 0.3 long; 0.3 wide. Eye measurements: <abbrev xmlns:xlink="http://www.w3.org/1999/xlink" xlink:title="anterior median eyes" id="ABBRID0E2LAK" xlink:type="simple">AME</abbrev> 0.1; <abbrev xmlns:xlink="http://www.w3.org/1999/xlink" xlink:title="anterior lateral eyes" id="ABBRID0E6LAK" xlink:type="simple">ALE</abbrev>-<abbrev xmlns:xlink="http://www.w3.org/1999/xlink" xlink:title="posterior lateral eyes" id="ABBRID0EDMAK" xlink:type="simple">PLE</abbrev>: grouped, 0.05 each; <abbrev xmlns:xlink="http://www.w3.org/1999/xlink" xlink:title="posterior median eyes" id="ABBRID0EHMAK" xlink:type="simple">PME</abbrev>-<abbrev xmlns:xlink="http://www.w3.org/1999/xlink" xlink:title="posterior median eyes" id="ABBRID0ELMAK" xlink:type="simple">PME</abbrev>: separated by 1 <abbrev xmlns:xlink="http://www.w3.org/1999/xlink" xlink:title="posterior median eyes" id="ABBRID0EPMAK" xlink:type="simple">PME</abbrev> (0.07 each). Legs: I femur 0.6/ patella 0.21/ tibia 0.4/ metatarsus 0.3/ tarsus 0.28/ total 1.79; II 0.45/ 0.2/ 0.35/ 0.22/ 0.25/ 1.47; III 0.32/ 0.15/ 0.2/ 0.17/ 0.2/ 1.04; IIII 0.4/ 0.17/ 0.3/ 0.2/ 0.2/ 1.27. Palp: cymbium pointed; conductor covering most of the embolus. Embolus large, with rounded embolic opening between the mesal embolic apophysis (Fig. <xref ref-type="fig" rid="F4">4B–E</xref>; <xref ref-type="bibr" rid="B3">Coddington 1986</xref>: 12). Abdomen: 0.8 long.</p><p>Female. Unknown.</p></tp:treatment-sec><tp:treatment-sec sec-type="distribution" id="SECID0E3MAK"><title>Distribution.</title><p>Known only from the type locality, a cave in Parauapebas, state of Pará, Brazil (Fig. <xref ref-type="fig" rid="F16">16</xref>).</p></tp:treatment-sec><tp:treatment-sec><!--Section generated to contain objects referenced in tp:taxon-treatment.--><fig id="F16" position="float" orientation="portrait"><label>Figure 16.</label><caption><p>Distribution maps of <italic><tp:taxon-name><tp:taxon-name-part taxon-name-part-type="genus" reg="Plato">Plato</tp:taxon-name-part> <tp:taxon-name-part taxon-name-part-type="species" reg="ferriferus">ferriferus</tp:taxon-name-part></tp:taxon-name></italic> sp. n. (diamond), <italic><tp:taxon-name><tp:taxon-name-part taxon-name-part-type="genus" reg="Plato">P.</tp:taxon-name-part> <tp:taxon-name-part taxon-name-part-type="species" reg="striatus">striatus</tp:taxon-name-part></tp:taxon-name></italic> sp. n. (triangle) and <italic><tp:taxon-name><tp:taxon-name-part taxon-name-part-type="genus" reg="Plato">P.</tp:taxon-name-part> <tp:taxon-name-part taxon-name-part-type="species" reg="novalima">novalima</tp:taxon-name-part></tp:taxon-name></italic> sp. n. (square) in states of Pará and Minas Gerais, Brazil.</p></caption><graphic xmlns:xlink="http://www.w3.org/1999/xlink" xlink:href="zookeys-753-107-g016.jpg" position="float" orientation="portrait" xlink:type="simple" id="oo_199869.jpg"/></fig></tp:treatment-sec><ref-list><ref id="B2"><mixed-citation xmlns:xlink="http://www.w3.org/1999/xlink" xlink:type="simple">
          <person-group><name name-style="western"><surname>Brignoli</surname><given-names>PM</given-names></name></person-group> (<year>1972</year>) <article-title>Sur quelques araignées cavernicoles d’Argentine, Uruguay, Brésil et Venezuela récoltées par le Dr P. Strinati (<tp:taxon-name><tp:taxon-name-part taxon-name-part-type="class">Arachnida</tp:taxon-name-part></tp:taxon-name>, <tp:taxon-name><tp:taxon-name-part taxon-name-part-type="order">Araneae</tp:taxon-name-part></tp:taxon-name>).</article-title> <source>Revue Suisse de Zoologie</source> <volume>79</volume>: <fpage>361</fpage>–<lpage>385</lpage>.</mixed-citation></ref><ref id="B3"><mixed-citation xmlns:xlink="http://www.w3.org/1999/xlink" xlink:type="simple">
          <person-group><name name-style="western"><surname>Coddington</surname><given-names>JA</given-names></name></person-group> (<year>1986</year>) <article-title>The genera of the spider family <tp:taxon-name><tp:taxon-name-part taxon-name-part-type="family">Theridiosomatidae</tp:taxon-name-part></tp:taxon-name>.</article-title> <source>Smithsonian Contributions to Zoology</source> <volume>422</volume>: <fpage>1</fpage>–<lpage>96</lpage>. <ext-link xlink:type="simple" ext-link-type="doi" xlink:href="10.5479/si.00810282.422">http://dx.doi.org/10.5479/si.00810282.422</ext-link></mixed-citation></ref></ref-list></tp:taxon-treatment>
