# Supplementary material for: Three new species of the spider genus Plato and the new genus Cuacuba from caves of the states of Pará and Minas Gerais, Brazil (Araneae, Theridiosomatidae)
Source: Zookeys. 2018 Apr 27;(753):107–62. doi: 10.3897/zookeys.753.20805 (PMC5935770; doi:10.3897/zookeys.753.20805)
Supplement: XML Treatment for Plato novalima [file zookeys.753.20805-treatment4.xml]

<!DOCTYPE tp:taxon-treatment
  PUBLIC "-//TaxonX//DTD Taxonomic Treatment Publishing DTD v0 20100105//EN" "tax-treatment-NSO.dtd">
<tp:taxon-treatment xmlns:tp="http://www.plazi.org/taxpub"><tp:treatment-meta><kwd-group><label>Taxon classification</label><kwd><named-content xmlns:xlink="http://www.w3.org/1999/xlink" content-type="kingdom">Animalia</named-content></kwd><kwd><named-content xmlns:xlink="http://www.w3.org/1999/xlink" content-type="order">Araneae</named-content></kwd><kwd><named-content xmlns:xlink="http://www.w3.org/1999/xlink" content-type="family">Theridiosomatidae</named-content></kwd></kwd-group><mixed-citation publication-type="journal"><person-group><name><surname>Prete</surname><given-names>Pedro H.</given-names></name><name><surname>Cizauskas</surname><given-names>Igor</given-names></name><name><surname>Brescovit</surname><given-names>Antonio D.</given-names></name></person-group><article-title>Three new species of the spider genus <italic><tp:taxon-name><tp:taxon-name-part taxon-name-part-type="genus" reg="Plato">Plato</tp:taxon-name-part></tp:taxon-name></italic> and the new genus <italic><tp:taxon-name><tp:taxon-name-part taxon-name-part-type="genus" reg="Cuacuba">Cuacuba</tp:taxon-name-part></tp:taxon-name></italic> from caves of the states of Pará and Minas Gerais, Brazil (<tp:taxon-name><tp:taxon-name-part taxon-name-part-type="order">Araneae</tp:taxon-name-part></tp:taxon-name>, <tp:taxon-name><tp:taxon-name-part taxon-name-part-type="family">Theridiosomatidae</tp:taxon-name-part></tp:taxon-name>)</article-title><source>Zookeys</source><day>27</day><month>4</month><year>2018</year><volume>2018</volume><issue>753</issue><fpage>107</fpage><lpage>162</lpage><pub-id pub-id-type="doi">10.3897/zookeys.753.20805</pub-id></mixed-citation></tp:treatment-meta><tp:nomenclature><tp:taxon-name>
              <tp:taxon-name-part taxon-name-part-type="genus" reg="Plato">Plato</tp:taxon-name-part>
              <tp:taxon-name-part taxon-name-part-type="species" reg="novalima">novalima</tp:taxon-name-part>
              <object-id xmlns:xlink="http://www.w3.org/1999/xlink" content-type="zoobank" xlink:type="simple">http://zoobank.org/1A1653F3-0C7D-4C07-A000-FFE0F2DEDA7F</object-id>
            </tp:taxon-name><tp:taxon-status xmlns:xlink="http://www.w3.org/1999/xlink" xlink:type="simple">sp. n.</tp:taxon-status><xref ref-type="fig" rid="F3">Figures 3E</xref><xref ref-type="fig" rid="F5">, 5</xref><xref ref-type="fig" rid="F6">, 6</xref><xref ref-type="fig" rid="F16">, 16</xref><tp:nomenclature-citation-list><tp:nomenclature-citation><tp:taxon-name>
                  <tp:taxon-name-part taxon-name-part-type="genus" reg="Plato">Plato</tp:taxon-name-part>
                </tp:taxon-name><comment>sp.: Pinto-da-Rocha, 1995: 74 (examined, now in <named-content xmlns:xlink="http://www.w3.org/1999/xlink" content-type="dwc:institutional_code" xlink:type="simple">IBSP</named-content> 56068, <named-content xmlns:xlink="http://www.w3.org/1999/xlink" content-type="dwc:institutional_code" xlink:type="simple">IBSP</named-content> 56075, and <named-content xmlns:xlink="http://www.w3.org/1999/xlink" content-type="dwc:institutional_code" xlink:type="simple">IBSP</named-content> 56081).</comment></tp:nomenclature-citation></tp:nomenclature-citation-list></tp:nomenclature><tp:treatment-sec sec-type="Types" id="SECID0EIPAK"><title>Types.</title><p>Holotype: male from Cave VG_28 (<named-content xmlns:xlink="http://www.w3.org/1999/xlink" content-type="dwc:verbatimCoordinates" xlink:type="simple"><named-content content-type="geo-json" specific-use="{&#34;type&#34;:&#34;Point&#34;,&#34;coordinates&#34;:[-43.899167,-20.116667]}" id="NCID0ERPAK" xlink:type="simple">20°07'00"S, 43°53'57"W</named-content></named-content>), Nova Lima, Minas Gerais, Brazil, 29/III-1/IV/2011, V. Felice coll., deposited in <named-content xmlns:xlink="http://www.w3.org/1999/xlink" content-type="dwc:institutional_code" xlink:type="simple">IBSP</named-content> 175196. Paratypes: male and female from Cave RF_15 (<named-content xmlns:xlink="http://www.w3.org/1999/xlink" content-type="dwc:verbatimCoordinates" xlink:type="simple"><named-content content-type="geo-json" specific-use="{&#34;type&#34;:&#34;Point&#34;,&#34;coordinates&#34;:[-43.495278,-19.921944]}" id="NCID0EZPAK" xlink:type="simple">19°55'19"S, 43°29'43"W</named-content></named-content>), Barão de Cocais, Minas Gerais, Brazil, 10–21/III/2009, R. Andrade coll. (MZSP70927); Male from Cave VG_28 (<named-content xmlns:xlink="http://www.w3.org/1999/xlink" content-type="dwc:verbatimCoordinates" xlink:type="simple"><named-content content-type="geo-json" specific-use="{&#34;type&#34;:&#34;Point&#34;,&#34;coordinates&#34;:[-43.899167,-20.116667]}" id="NCID0EBQAK" xlink:type="simple">20°07'00"S, 43°53'57"W</named-content></named-content>), Nova Lima, Minas Gerais, Brazil, 02-10/VIII/2011, Andrade et al. coll. (MZSP70926); Female from Cave VG_26 (<named-content xmlns:xlink="http://www.w3.org/1999/xlink" content-type="dwc:verbatimCoordinates" xlink:type="simple"><named-content content-type="geo-json" specific-use="{&#34;type&#34;:&#34;Point&#34;,&#34;coordinates&#34;:[-43.899167,-20.116667]}" id="NCID0EJQAK" xlink:type="simple">20°07'00"S, 43°53'57"W</named-content></named-content>), Nova Lima, Minas Gerais, Brazil, 29/III-01/IV/2011, G.P. Perroni coll. (<named-content xmlns:xlink="http://www.w3.org/1999/xlink" content-type="dwc:institutional_code" xlink:type="simple">MPEG</named-content> 32024); Male from Cave VL_10 (<named-content xmlns:xlink="http://www.w3.org/1999/xlink" content-type="dwc:verbatimCoordinates" xlink:type="simple"><named-content content-type="geo-json" specific-use="{&#34;type&#34;:&#34;Point&#34;,&#34;coordinates&#34;:[-43.945556,-20.285833]}" id="NCID0ERQAK" xlink:type="simple">20°17'9"S, 43°56'44"W</named-content></named-content>), Itabirito, Minas Gerais, Brazil, 18-25/IV/2007, R. Andrade coll. (<named-content xmlns:xlink="http://www.w3.org/1999/xlink" content-type="dwc:institutional_code" xlink:type="simple">MPEG</named-content> 32023); Female from Cave VL_09 (<named-content xmlns:xlink="http://www.w3.org/1999/xlink" content-type="dwc:verbatimCoordinates" xlink:type="simple"><named-content content-type="geo-json" specific-use="{&#34;type&#34;:&#34;Point&#34;,&#34;coordinates&#34;:[-43.946389,-20.285833]}" id="NCID0EZQAK" xlink:type="simple">20°17'9"S, 43°56'47"W</named-content></named-content>), Itabirito, Minas Gerais, Brazil, 18-25/IV/2007, R. Andrade coll. (<named-content xmlns:xlink="http://www.w3.org/1999/xlink" content-type="dwc:institutional_code" xlink:type="simple">MPEG</named-content> 32025).</p></tp:treatment-sec><tp:treatment-sec sec-type="material" id="SECID0E5QAK"><title>Other material examined.</title><p>BRAZIL. <bold>Minas Gerais</bold>: Barão de Cocais, Cave Mina Gongo Soco, 4♀ 02–24/XI/2007 (<named-content xmlns:xlink="http://www.w3.org/1999/xlink" content-type="dwc:institutional_code" xlink:type="simple">IBSP</named-content> 127615, <named-content xmlns:xlink="http://www.w3.org/1999/xlink" content-type="dwc:institutional_code" xlink:type="simple">IBSP</named-content> 127618) collected by R. Andrade coll.; Cave RF_05 (<named-content xmlns:xlink="http://www.w3.org/1999/xlink" content-type="dwc:verbatimCoordinates" xlink:type="simple"><named-content content-type="geo-json" specific-use="{&#34;type&#34;:&#34;Point&#34;,&#34;coordinates&#34;:[-43.486111,-19.917500]}" id="NCID0EJRAK" xlink:type="simple">19°55'3"S, 43°29'10"W</named-content></named-content>), 2♀ (<named-content xmlns:xlink="http://www.w3.org/1999/xlink" content-type="dwc:institutional_code" xlink:type="simple">IBSP</named-content> 181157); 3♀, 10–21/III/2009 (<named-content xmlns:xlink="http://www.w3.org/1999/xlink" content-type="dwc:institutional_code" xlink:type="simple">IBSP</named-content> 181144); Cave RF_07 (<named-content xmlns:xlink="http://www.w3.org/1999/xlink" content-type="dwc:verbatimCoordinates" xlink:type="simple"><named-content content-type="geo-json" specific-use="{&#34;type&#34;:&#34;Point&#34;,&#34;coordinates&#34;:[-43.486944,-19.918056]}" id="NCID0ERRAK" xlink:type="simple">19°55'5"S, 43°29'13"W</named-content></named-content>), 1♀ (<named-content xmlns:xlink="http://www.w3.org/1999/xlink" content-type="dwc:institutional_code" xlink:type="simple">IBSP</named-content> 181134); Cave RF_09 (<named-content xmlns:xlink="http://www.w3.org/1999/xlink" content-type="dwc:verbatimCoordinates" xlink:type="simple"><named-content content-type="geo-json" specific-use="{&#34;type&#34;:&#34;Point&#34;,&#34;coordinates&#34;:[-43.486944,-19.918333]}" id="NCID0EZRAK" xlink:type="simple">19°55'6"S, 43°29'13"W</named-content></named-content>), 1♀ (<named-content xmlns:xlink="http://www.w3.org/1999/xlink" content-type="dwc:institutional_code" xlink:type="simple">IBSP</named-content> 181137); Cave <!--PageBreak-->RF_13 (<named-content xmlns:xlink="http://www.w3.org/1999/xlink" content-type="dwc:verbatimCoordinates" xlink:type="simple"><named-content content-type="geo-json" specific-use="{&#34;type&#34;:&#34;Point&#34;,&#34;coordinates&#34;:[-43.491111,-19.921667]}" id="NCID0EDSAK" xlink:type="simple">19°55'18"S, 43°29'28"W</named-content></named-content>), 1♂ 1♀ (<named-content xmlns:xlink="http://www.w3.org/1999/xlink" content-type="dwc:institutional_code" xlink:type="simple">IBSP</named-content> 181136); 4♀ (<named-content xmlns:xlink="http://www.w3.org/1999/xlink" content-type="dwc:institutional_code" xlink:type="simple">IBSP</named-content> 181140); Cave RF_14 (<named-content xmlns:xlink="http://www.w3.org/1999/xlink" content-type="dwc:verbatimCoordinates" xlink:type="simple"><named-content content-type="geo-json" specific-use="{&#34;type&#34;:&#34;Point&#34;,&#34;coordinates&#34;:[-43.494722,-19.921944]}" id="NCID0ELSAK" xlink:type="simple">19°55'19"S, 43°29'41"W</named-content></named-content>), 1♀ (<named-content xmlns:xlink="http://www.w3.org/1999/xlink" content-type="dwc:institutional_code" xlink:type="simple">IBSP</named-content> 181147); 2♀ (<named-content xmlns:xlink="http://www.w3.org/1999/xlink" content-type="dwc:institutional_code" xlink:type="simple">IBSP</named-content> 181135); Cave RF_19 (<named-content xmlns:xlink="http://www.w3.org/1999/xlink" content-type="dwc:verbatimCoordinates" xlink:type="simple"><named-content content-type="geo-json" specific-use="{&#34;type&#34;:&#34;Point&#34;,&#34;coordinates&#34;:[-43.496667,-19.921944]}" id="NCID0ETSAK" xlink:type="simple">19°55'19"S, 43°29'48"W</named-content></named-content>), 1♀ (<named-content xmlns:xlink="http://www.w3.org/1999/xlink" content-type="dwc:institutional_code" xlink:type="simple">IBSP</named-content> 181139, <named-content xmlns:xlink="http://www.w3.org/1999/xlink" content-type="dwc:institutional_code" xlink:type="simple">IBSP</named-content> 181155); Cave RF_20 (<named-content xmlns:xlink="http://www.w3.org/1999/xlink" content-type="dwc:verbatimCoordinates" xlink:type="simple"><named-content content-type="geo-json" specific-use="{&#34;type&#34;:&#34;Point&#34;,&#34;coordinates&#34;:[-43.497222,-19.922500]}" id="NCID0E2SAK" xlink:type="simple">19°55'21"S, 43°29'50"W</named-content></named-content>), 1♀ 10–21/III/2009 (<named-content xmlns:xlink="http://www.w3.org/1999/xlink" content-type="dwc:institutional_code" xlink:type="simple">IBSP</named-content> 181149); Cave RF_25 (<named-content xmlns:xlink="http://www.w3.org/1999/xlink" content-type="dwc:verbatimCoordinates" xlink:type="simple"><named-content content-type="geo-json" specific-use="{&#34;type&#34;:&#34;Point&#34;,&#34;coordinates&#34;:[-43.499167,-19.923889]}" id="NCID0EDTAK" xlink:type="simple">19°55'26"S, 43°29'57"W</named-content></named-content>), 1♀ (<named-content xmlns:xlink="http://www.w3.org/1999/xlink" content-type="dwc:institutional_code" xlink:type="simple">IBSP</named-content> 181133); Cave RF_38 (<named-content xmlns:xlink="http://www.w3.org/1999/xlink" content-type="dwc:verbatimCoordinates" xlink:type="simple"><named-content content-type="geo-json" specific-use="{&#34;type&#34;:&#34;Point&#34;,&#34;coordinates&#34;:[-43.508333,-19.928333]}" id="NCID0ELTAK" xlink:type="simple">19°55'42"S, 43°30'30"W</named-content></named-content>), 3♂ 14♀ (<named-content xmlns:xlink="http://www.w3.org/1999/xlink" content-type="dwc:institutional_code" xlink:type="simple">IBSP</named-content> 181146, <named-content xmlns:xlink="http://www.w3.org/1999/xlink" content-type="dwc:institutional_code" xlink:type="simple">IBSP</named-content> 181132, <named-content xmlns:xlink="http://www.w3.org/1999/xlink" content-type="dwc:institutional_code" xlink:type="simple">IBSP</named-content> 181138, <named-content xmlns:xlink="http://www.w3.org/1999/xlink" content-type="dwc:institutional_code" xlink:type="simple">IBSP</named-content> 181142); Cave RF_46 (<named-content xmlns:xlink="http://www.w3.org/1999/xlink" content-type="dwc:verbatimCoordinates" xlink:type="simple"><named-content content-type="geo-json" specific-use="{&#34;type&#34;:&#34;Point&#34;,&#34;coordinates&#34;:[-43.510000,-19.929444]}" id="NCID0ETTAK" xlink:type="simple">19°55'46"S, 43°30'36"W</named-content></named-content>), 3♂ 8♀ (<named-content xmlns:xlink="http://www.w3.org/1999/xlink" content-type="dwc:institutional_code" xlink:type="simple">IBSP</named-content> 181156, <named-content xmlns:xlink="http://www.w3.org/1999/xlink" content-type="dwc:institutional_code" xlink:type="simple">IBSP</named-content> 181141); 2♀ (<named-content xmlns:xlink="http://www.w3.org/1999/xlink" content-type="dwc:institutional_code" xlink:type="simple">IBSP</named-content> 181150); Cave RF_52 (<named-content xmlns:xlink="http://www.w3.org/1999/xlink" content-type="dwc:verbatimCoordinates" xlink:type="simple"><named-content content-type="geo-json" specific-use="{&#34;type&#34;:&#34;Point&#34;,&#34;coordinates&#34;:[-43.518889,-19.934722]}" id="NCID0E2TAK" xlink:type="simple">19°56'5"S, 43°31'8"W</named-content></named-content>), 1♂ 1♀ (<named-content xmlns:xlink="http://www.w3.org/1999/xlink" content-type="dwc:institutional_code" xlink:type="simple">IBSP</named-content> 181145); Cave RF_55 (<named-content xmlns:xlink="http://www.w3.org/1999/xlink" content-type="dwc:verbatimCoordinates" xlink:type="simple"><named-content content-type="geo-json" specific-use="{&#34;type&#34;:&#34;Point&#34;,&#34;coordinates&#34;:[-43.523056,-19.936111]}" id="NCID0EDUAK" xlink:type="simple">19°56'10"S, 43°31'23"W</named-content></named-content>), 1♀ (<named-content xmlns:xlink="http://www.w3.org/1999/xlink" content-type="dwc:institutional_code" xlink:type="simple">IBSP</named-content> 181151); Cave RF_57 (<named-content xmlns:xlink="http://www.w3.org/1999/xlink" content-type="dwc:verbatimCoordinates" xlink:type="simple"><named-content content-type="geo-json" specific-use="{&#34;type&#34;:&#34;Point&#34;,&#34;coordinates&#34;:[-43.685556,-20.026111]}" id="NCID0ELUAK" xlink:type="simple">20°1'34"S, 43°41'8"W</named-content></named-content>), 1♀ (<named-content xmlns:xlink="http://www.w3.org/1999/xlink" content-type="dwc:institutional_code" xlink:type="simple">IBSP</named-content> 181153); Cave RF_59 (<named-content xmlns:xlink="http://www.w3.org/1999/xlink" content-type="dwc:verbatimCoordinates" xlink:type="simple"><named-content content-type="geo-json" specific-use="{&#34;type&#34;:&#34;Point&#34;,&#34;coordinates&#34;:[-43.532778,-19.933889]}" id="NCID0ETUAK" xlink:type="simple">19°56'2"S, 43°31'58"W</named-content></named-content>), 2♀ (<named-content xmlns:xlink="http://www.w3.org/1999/xlink" content-type="dwc:institutional_code" xlink:type="simple">IBSP</named-content> 181152, <named-content xmlns:xlink="http://www.w3.org/1999/xlink" content-type="dwc:institutional_code" xlink:type="simple">IBSP</named-content> 181158); Cave RF_72 (<named-content xmlns:xlink="http://www.w3.org/1999/xlink" content-type="dwc:verbatimCoordinates" xlink:type="simple"><named-content content-type="geo-json" specific-use="{&#34;type&#34;:&#34;Point&#34;,&#34;coordinates&#34;:[-43.471944,-19.918889]}" id="NCID0E2UAK" xlink:type="simple">19°55'8"S, 43°28'19"W</named-content></named-content>), 1♂ 14♀ (<named-content xmlns:xlink="http://www.w3.org/1999/xlink" content-type="dwc:institutional_code" xlink:type="simple">IBSP</named-content> 181154, <named-content xmlns:xlink="http://www.w3.org/1999/xlink" content-type="dwc:institutional_code" xlink:type="simple">IBSP</named-content> 181148), all collected on 10–21/III/2009 by R. Bessi et al.; Caeté; Cave AP_46 (<named-content xmlns:xlink="http://www.w3.org/1999/xlink" content-type="dwc:verbatimCoordinates" xlink:type="simple"><named-content content-type="geo-json" specific-use="{&#34;type&#34;:&#34;Point&#34;,&#34;coordinates&#34;:[-43.678889,-20.041111]}" id="NCID0EDVAK" xlink:type="simple">20°2'28"S, 43°40'44"W</named-content></named-content>), 1♀ (<named-content xmlns:xlink="http://www.w3.org/1999/xlink" content-type="dwc:institutional_code" xlink:type="simple">IBSP</named-content> 175143); 3♀ (<named-content xmlns:xlink="http://www.w3.org/1999/xlink" content-type="dwc:institutional_code" xlink:type="simple">IBSP</named-content> 175150, <named-content xmlns:xlink="http://www.w3.org/1999/xlink" content-type="dwc:institutional_code" xlink:type="simple">IBSP</named-content> 175151); Cave AP_47 (<named-content xmlns:xlink="http://www.w3.org/1999/xlink" content-type="dwc:verbatimCoordinates" xlink:type="simple"><named-content content-type="geo-json" specific-use="{&#34;type&#34;:&#34;Point&#34;,&#34;coordinates&#34;:[-43.681111,-20.027500]}" id="NCID0ELVAK" xlink:type="simple">20°1'39"S, 43°40'52"W</named-content></named-content>), 3♀ (<named-content xmlns:xlink="http://www.w3.org/1999/xlink" content-type="dwc:institutional_code" xlink:type="simple">IBSP</named-content> 175144–<named-content xmlns:xlink="http://www.w3.org/1999/xlink" content-type="dwc:institutional_code" xlink:type="simple">IBSP</named-content> 175146) 4♀ (<named-content xmlns:xlink="http://www.w3.org/1999/xlink" content-type="dwc:institutional_code" xlink:type="simple">IBSP</named-content> 175152–<named-content xmlns:xlink="http://www.w3.org/1999/xlink" content-type="dwc:institutional_code" xlink:type="simple">IBSP</named-content> 175154); Cave AP_49 (<named-content xmlns:xlink="http://www.w3.org/1999/xlink" content-type="dwc:verbatimCoordinates" xlink:type="simple"><named-content content-type="geo-json" specific-use="{&#34;type&#34;:&#34;Point&#34;,&#34;coordinates&#34;:[-43.691389,-20.035556]}" id="NCID0ETVAK" xlink:type="simple">20°2'8"S, 43°41'29"W</named-content></named-content>), 1♀ (<named-content xmlns:xlink="http://www.w3.org/1999/xlink" content-type="dwc:institutional_code" xlink:type="simple">IBSP</named-content> 175149); 1♂ 2♀ (<named-content xmlns:xlink="http://www.w3.org/1999/xlink" content-type="dwc:institutional_code" xlink:type="simple">IBSP</named-content> 175175); Cave AP_55 (<named-content xmlns:xlink="http://www.w3.org/1999/xlink" content-type="dwc:verbatimCoordinates" xlink:type="simple"><named-content content-type="geo-json" specific-use="{&#34;type&#34;:&#34;Point&#34;,&#34;coordinates&#34;:[-43.679722,-20.026389]}" id="NCID0E2VAK" xlink:type="simple">20°1'35"S, 43°40'47"W</named-content></named-content>), 2♀ (<named-content xmlns:xlink="http://www.w3.org/1999/xlink" content-type="dwc:institutional_code" xlink:type="simple">IBSP</named-content> 175148); 1♀ (<named-content xmlns:xlink="http://www.w3.org/1999/xlink" content-type="dwc:institutional_code" xlink:type="simple">IBSP</named-content> 175156); Cave E_47 (20°2'10"S, 43_41'31"W), 1♀ (<named-content xmlns:xlink="http://www.w3.org/1999/xlink" content-type="dwc:institutional_code" xlink:type="simple">IBSP</named-content> 175147); Cave E_71, 1♀ (<named-content xmlns:xlink="http://www.w3.org/1999/xlink" content-type="dwc:institutional_code" xlink:type="simple">IBSP</named-content> 175142), all collected on 13–17/IV/2010 by R. Bessi et al.; Cave APOL_12 (<named-content xmlns:xlink="http://www.w3.org/1999/xlink" content-type="dwc:verbatimCoordinates" xlink:type="simple"><named-content content-type="geo-json" specific-use="{&#34;type&#34;:&#34;Point&#34;,&#34;coordinates&#34;:[-43.668889,-20.003056]}" id="NCID0EDWAK" xlink:type="simple">20°0'11"S, 43°40'8"W</named-content></named-content>), 1♀, 21–25/XI/2011 (<named-content xmlns:xlink="http://www.w3.org/1999/xlink" content-type="dwc:institutional_code" xlink:type="simple">IBSP</named-content> 175169); 1♀, 30/VI–15/VII/2011 (<named-content xmlns:xlink="http://www.w3.org/1999/xlink" content-type="dwc:institutional_code" xlink:type="simple">IBSP</named-content> 175166); Cave APOL_18 (<named-content xmlns:xlink="http://www.w3.org/1999/xlink" content-type="dwc:verbatimCoordinates" xlink:type="simple"><named-content content-type="geo-json" specific-use="{&#34;type&#34;:&#34;Point&#34;,&#34;coordinates&#34;:[-43.702778,-20.051944]}" id="NCID0ELWAK" xlink:type="simple">20°3'7"S, 43°42'10"W</named-content></named-content>), 1♀, 02–07/I/2012 (<named-content xmlns:xlink="http://www.w3.org/1999/xlink" content-type="dwc:institutional_code" xlink:type="simple">IBSP</named-content> 175171); 1♀, 30/VI–15/VII/2011 (<named-content xmlns:xlink="http://www.w3.org/1999/xlink" content-type="dwc:institutional_code" xlink:type="simple">IBSP</named-content> 175160); Cave APOL_29 (<named-content xmlns:xlink="http://www.w3.org/1999/xlink" content-type="dwc:verbatimCoordinates" xlink:type="simple"><named-content content-type="geo-json" specific-use="{&#34;type&#34;:&#34;Point&#34;,&#34;coordinates&#34;:[-43.698889,-20.043333]}" id="NCID0ETWAK" xlink:type="simple">20°2'36"S, 43°41'56"W</named-content></named-content>), 1♀, 30/VI–15/VII/2011 (<named-content xmlns:xlink="http://www.w3.org/1999/xlink" content-type="dwc:institutional_code" xlink:type="simple">IBSP</named-content> 175161); Cave APOL_31 (<named-content xmlns:xlink="http://www.w3.org/1999/xlink" content-type="dwc:verbatimCoordinates" xlink:type="simple"><named-content content-type="geo-json" specific-use="{&#34;type&#34;:&#34;Point&#34;,&#34;coordinates&#34;:[-43.668889,-20.003056]}" id="NCID0E2WAK" xlink:type="simple">20°0'11"S, 43°40'8"W</named-content></named-content>), 1♀ 30/VI–15/VII/2011 (<named-content xmlns:xlink="http://www.w3.org/1999/xlink" content-type="dwc:institutional_code" xlink:type="simple">IBSP</named-content> 175162); 2♀, 21–25/XI/2011 (<named-content xmlns:xlink="http://www.w3.org/1999/xlink" content-type="dwc:institutional_code" xlink:type="simple">IBSP</named-content> 175170), all collected by G. P. Perroni et al.; Cordisburgo, Cave Morena (<named-content xmlns:xlink="http://www.w3.org/1999/xlink" content-type="dwc:verbatimCoordinates" xlink:type="simple"><named-content content-type="geo-json" specific-use="{&#34;type&#34;:&#34;Point&#34;,&#34;coordinates&#34;:[-44.338889,-19.168056]}" id="NCID0EDXAK" xlink:type="simple">19°10'5"S, 44°20'20"W</named-content></named-content>), 2♀ IV/1986, F. Chaimowicz coll. (<named-content xmlns:xlink="http://www.w3.org/1999/xlink" content-type="dwc:institutional_code" xlink:type="simple">IBSP</named-content> 56075); 1♂ 12♀, 12–13/X/2007 (<named-content xmlns:xlink="http://www.w3.org/1999/xlink" content-type="dwc:institutional_code" xlink:type="simple">IBSP</named-content> 132151, <named-content xmlns:xlink="http://www.w3.org/1999/xlink" content-type="dwc:institutional_code" xlink:type="simple">IBSP</named-content> 132152, <named-content xmlns:xlink="http://www.w3.org/1999/xlink" content-type="dwc:institutional_code" xlink:type="simple">IBSP</named-content> 132160, <named-content xmlns:xlink="http://www.w3.org/1999/xlink" content-type="dwc:institutional_code" xlink:type="simple">IBSP</named-content> 132157, <named-content xmlns:xlink="http://www.w3.org/1999/xlink" content-type="dwc:institutional_code" xlink:type="simple">IBSP</named-content> 132161), all collected by G. R.S. Ruiz &amp; E. O. Machado; Curvelo, Cave Lapa do Mosquito (<named-content xmlns:xlink="http://www.w3.org/1999/xlink" content-type="dwc:verbatimCoordinates" xlink:type="simple"><named-content content-type="geo-json" specific-use="{&#34;type&#34;:&#34;Point&#34;,&#34;coordinates&#34;:[-44.410278,-18.633056]}" id="NCID0ELXAK" xlink:type="simple">18°37'59"S, 44°24'37"W</named-content></named-content>), 1♀, IV/1986 (<named-content xmlns:xlink="http://www.w3.org/1999/xlink" content-type="dwc:institutional_code" xlink:type="simple">IBSP</named-content> 56068); 1♀, 30/XI/1992 (<named-content xmlns:xlink="http://www.w3.org/1999/xlink" content-type="dwc:institutional_code" xlink:type="simple">IBSP</named-content> 56081) collected by F. Chaimowicz coll.; Itabirito, Cave VL_10 (<named-content xmlns:xlink="http://www.w3.org/1999/xlink" content-type="dwc:verbatimCoordinates" xlink:type="simple"><named-content content-type="geo-json" specific-use="{&#34;type&#34;:&#34;Point&#34;,&#34;coordinates&#34;:[-43.945556,-20.285833]}" id="NCID0ETXAK" xlink:type="simple">20°17'9"S, 43°56'44"W</named-content></named-content>), 1♂ 1♀, 18–25/IV/2007 (<named-content xmlns:xlink="http://www.w3.org/1999/xlink" content-type="dwc:institutional_code" xlink:type="simple">IBSP</named-content> 115744,); Cave VL_12 (<named-content xmlns:xlink="http://www.w3.org/1999/xlink" content-type="dwc:verbatimCoordinates" xlink:type="simple"><named-content content-type="geo-json" specific-use="{&#34;type&#34;:&#34;Point&#34;,&#34;coordinates&#34;:[-43.946389,-20.296111]}" id="NCID0E2XAK" xlink:type="simple">20°17'46"S, 43°56'47"W</named-content></named-content>), 2♀, 18–25/IV/2007 (<named-content xmlns:xlink="http://www.w3.org/1999/xlink" content-type="dwc:institutional_code" xlink:type="simple">IBSP</named-content> 115737); 3♀, 18–25/IV/2007 (<named-content xmlns:xlink="http://www.w3.org/1999/xlink" content-type="dwc:institutional_code" xlink:type="simple">IBSP</named-content> 115740, <named-content xmlns:xlink="http://www.w3.org/1999/xlink" content-type="dwc:institutional_code" xlink:type="simple">IBSP</named-content> 115756); 1♂ 12♀, 03–20/XI/2007 (<named-content xmlns:xlink="http://www.w3.org/1999/xlink" content-type="dwc:institutional_code" xlink:type="simple">IBSP</named-content> 128821, <named-content xmlns:xlink="http://www.w3.org/1999/xlink" content-type="dwc:institutional_code" xlink:type="simple">IBSP</named-content> 128844, <named-content xmlns:xlink="http://www.w3.org/1999/xlink" content-type="dwc:institutional_code" xlink:type="simple">IBSP</named-content> 128822); 2♂ 2♀, IV/2008 (<named-content xmlns:xlink="http://www.w3.org/1999/xlink" content-type="dwc:institutional_code" xlink:type="simple">IBSP</named-content> 128841, <named-content xmlns:xlink="http://www.w3.org/1999/xlink" content-type="dwc:institutional_code" xlink:type="simple">IBSP</named-content> 128842), all collected by R. Andrade et al.; Lima Duarte, Parque Estadual de Ibitipoca, Cave Gruta dos Coelhos (<named-content xmlns:xlink="http://www.w3.org/1999/xlink" content-type="dwc:verbatimCoordinates" xlink:type="simple"><named-content content-type="geo-json" specific-use="{&#34;type&#34;:&#34;Point&#34;,&#34;coordinates&#34;:[-43.936667,-19.086389]}" id="NCID0EDYAK" xlink:type="simple">19°5'11"S, 43°56'12"W</named-content></named-content>), 3♀, 08/X/2002, F. Tulio coll. (<named-content xmlns:xlink="http://www.w3.org/1999/xlink" content-type="dwc:institutional_code" xlink:type="simple">IBSP</named-content> 39723); Cave A, 3♀, 07/III/2006 (<named-content xmlns:xlink="http://www.w3.org/1999/xlink" content-type="dwc:institutional_code" xlink:type="simple">IBSP</named-content> 117707); Cave B, 2♀, 07/III/2007 (<named-content xmlns:xlink="http://www.w3.org/1999/xlink" content-type="dwc:institutional_code" xlink:type="simple">IBSP</named-content> 117702, <named-content xmlns:xlink="http://www.w3.org/1999/xlink" content-type="dwc:institutional_code" xlink:type="simple">IBSP</named-content> 117698), all collected by M. E. Bichuette &amp; F. P. Franco; Mariana, Cave CH_07 (<named-content xmlns:xlink="http://www.w3.org/1999/xlink" content-type="dwc:verbatimCoordinates" xlink:type="simple"><named-content content-type="geo-json" specific-use="{&#34;type&#34;:&#34;Point&#34;,&#34;coordinates&#34;:[-43.516944,-20.243056]}" id="NCID0ELYAK" xlink:type="simple">20°14'35"S, 43°31'1"W</named-content></named-content>), 4♀, 28–30/IV/2009 (<named-content xmlns:xlink="http://www.w3.org/1999/xlink" content-type="dwc:institutional_code" xlink:type="simple">IBSP</named-content> 145929); Cave CH_20 (<named-content xmlns:xlink="http://www.w3.org/1999/xlink" content-type="dwc:verbatimCoordinates" xlink:type="simple"><named-content content-type="geo-json" specific-use="{&#34;type&#34;:&#34;Point&#34;,&#34;coordinates&#34;:[-43.517778,-20.228611]}" id="NCID0ETYAK" xlink:type="simple">20°13'43"S, 43°31'4"W</named-content></named-content>), 1♀, 28–30/IV/2009 (<named-content xmlns:xlink="http://www.w3.org/1999/xlink" content-type="dwc:institutional_code" xlink:type="simple">IBSP</named-content> 146001); Cave CH_25 (<named-content xmlns:xlink="http://www.w3.org/1999/xlink" content-type="dwc:verbatimCoordinates" xlink:type="simple"><named-content content-type="geo-json" specific-use="{&#34;type&#34;:&#34;Point&#34;,&#34;coordinates&#34;:[-43.517778,-20.226944]}" id="NCID0E2YAK" xlink:type="simple">20°13'37"S, 43°31'4"W</named-content></named-content>), 1♀, 23–30/IX/2008 (<named-content xmlns:xlink="http://www.w3.org/1999/xlink" content-type="dwc:institutional_code" xlink:type="simple">IBSP</named-content> 146031), all collected by F. P. Franco et al.; Cave FN_01 (<named-content xmlns:xlink="http://www.w3.org/1999/xlink" content-type="dwc:verbatimCoordinates" xlink:type="simple"><named-content content-type="geo-json" specific-use="{&#34;type&#34;:&#34;Point&#34;,&#34;coordinates&#34;:[-43.430278,-20.227500]}" id="NCID0EDZAK" xlink:type="simple">20°13'39"S, 43°25'49"W</named-content></named-content>), 9♀, 05–09/V/2008 (<named-content xmlns:xlink="http://www.w3.org/1999/xlink" content-type="dwc:institutional_code" xlink:type="simple">IBSP</named-content> 146108, <named-content xmlns:xlink="http://www.w3.org/1999/xlink" content-type="dwc:institutional_code" xlink:type="simple">IBSP</named-content> 146134, <named-content xmlns:xlink="http://www.w3.org/1999/xlink" content-type="dwc:institutional_code" xlink:type="simple">IBSP</named-content> 146142); Cave FN_04 (<named-content xmlns:xlink="http://www.w3.org/1999/xlink" content-type="dwc:verbatimCoordinates" xlink:type="simple"><named-content content-type="geo-json" specific-use="{&#34;type&#34;:&#34;Point&#34;,&#34;coordinates&#34;:[-43.434167,-20.221667]}" id="NCID0ELZAK" xlink:type="simple">20°13'18"S, 43°26'3"W</named-content></named-content>), 1♀, 05–09/V/2009 (<named-content xmlns:xlink="http://www.w3.org/1999/xlink" content-type="dwc:institutional_code" xlink:type="simple">IBSP</named-content> 146127); Cave FN_06 (<named-content xmlns:xlink="http://www.w3.org/1999/xlink" content-type="dwc:verbatimCoordinates" xlink:type="simple"><named-content content-type="geo-json" specific-use="{&#34;type&#34;:&#34;Point&#34;,&#34;coordinates&#34;:[-43.430556,-20.218611]}" id="NCID0ETZAK" xlink:type="simple">20°13'7"S, 43°25'50"W</named-content></named-content>), 4♂ 11♀, 05–09/V/2009 (<named-content xmlns:xlink="http://www.w3.org/1999/xlink" content-type="dwc:institutional_code" xlink:type="simple">IBSP</named-content> 146154, <named-content xmlns:xlink="http://www.w3.org/1999/xlink" content-type="dwc:institutional_code" xlink:type="simple">IBSP</named-content> <!--PageBreak-->146156, <named-content xmlns:xlink="http://www.w3.org/1999/xlink" content-type="dwc:institutional_code" xlink:type="simple">IBSP</named-content> 146165, <named-content xmlns:xlink="http://www.w3.org/1999/xlink" content-type="dwc:institutional_code" xlink:type="simple">IBSP</named-content> 146171, <named-content xmlns:xlink="http://www.w3.org/1999/xlink" content-type="dwc:institutional_code" xlink:type="simple">IBSP</named-content> 146161, <named-content xmlns:xlink="http://www.w3.org/1999/xlink" content-type="dwc:institutional_code" xlink:type="simple">IBSP</named-content> 146169); Cave FN_09 (<named-content xmlns:xlink="http://www.w3.org/1999/xlink" content-type="dwc:verbatimCoordinates" xlink:type="simple"><named-content content-type="geo-json" specific-use="{&#34;type&#34;:&#34;Point&#34;,&#34;coordinates&#34;:[-43.438611,-20.207500]}" id="NCID0E4ZAK" xlink:type="simple">20°12'27"S, 43°26'19"W</named-content></named-content>), 3♀, 16–21/I/2009 (<named-content xmlns:xlink="http://www.w3.org/1999/xlink" content-type="dwc:institutional_code" xlink:type="simple">IBSP</named-content> 146185, <named-content xmlns:xlink="http://www.w3.org/1999/xlink" content-type="dwc:institutional_code" xlink:type="simple">IBSP</named-content> 146188); Cave FN_10 (<named-content xmlns:xlink="http://www.w3.org/1999/xlink" content-type="dwc:verbatimCoordinates" xlink:type="simple"><named-content content-type="geo-json" specific-use="{&#34;type&#34;:&#34;Point&#34;,&#34;coordinates&#34;:[-43.438611,-20.207500]}" id="NCID0EF1AK" xlink:type="simple">20°12'27"S, 43°26'19"W</named-content></named-content>), 1♂ 2♀, 05–09/V/2009 (<named-content xmlns:xlink="http://www.w3.org/1999/xlink" content-type="dwc:institutional_code" xlink:type="simple">IBSP</named-content> 146197); Cave FN_12 (<named-content xmlns:xlink="http://www.w3.org/1999/xlink" content-type="dwc:verbatimCoordinates" xlink:type="simple"><named-content content-type="geo-json" specific-use="{&#34;type&#34;:&#34;Point&#34;,&#34;coordinates&#34;:[-43.438611,-20.208056]}" id="NCID0EN1AK" xlink:type="simple">20°12'29"S, 43°26'19"W</named-content></named-content>), 1♂ 4♀, 16–21/I/2009 (<named-content xmlns:xlink="http://www.w3.org/1999/xlink" content-type="dwc:institutional_code" xlink:type="simple">IBSP</named-content> 146218); Cave FN_13 (<named-content xmlns:xlink="http://www.w3.org/1999/xlink" content-type="dwc:verbatimCoordinates" xlink:type="simple"><named-content content-type="geo-json" specific-use="{&#34;type&#34;:&#34;Point&#34;,&#34;coordinates&#34;:[-43.438333,-20.207222]}" id="NCID0EV1AK" xlink:type="simple">20°12'26"S, 43°26'18"W</named-content></named-content>), 8♀, 05–09/V/2009 (<named-content xmlns:xlink="http://www.w3.org/1999/xlink" content-type="dwc:institutional_code" xlink:type="simple">IBSP</named-content> 146225); Cave FN_14 (<named-content xmlns:xlink="http://www.w3.org/1999/xlink" content-type="dwc:verbatimCoordinates" xlink:type="simple"><named-content content-type="geo-json" specific-use="{&#34;type&#34;:&#34;Point&#34;,&#34;coordinates&#34;:[-43.432778,-20.207500]}" id="NCID0E41AK" xlink:type="simple">20°12'27"S, 43°25'58"W</named-content></named-content>), 1♀, 05–09/V/2009 (<named-content xmlns:xlink="http://www.w3.org/1999/xlink" content-type="dwc:institutional_code" xlink:type="simple">IBSP</named-content> 146247); Cave FN_23 (<named-content xmlns:xlink="http://www.w3.org/1999/xlink" content-type="dwc:verbatimCoordinates" xlink:type="simple"><named-content content-type="geo-json" specific-use="{&#34;type&#34;:&#34;Point&#34;,&#34;coordinates&#34;:[-43.439444,-20.208333]}" id="NCID0EF2AK" xlink:type="simple">20°12'30"S, 43°26'22"W</named-content></named-content>), 1♀, 01–02/IX/2010 (<named-content xmlns:xlink="http://www.w3.org/1999/xlink" content-type="dwc:institutional_code" xlink:type="simple">IBSP</named-content> 175209); Cave FN_27 (<named-content xmlns:xlink="http://www.w3.org/1999/xlink" content-type="dwc:verbatimCoordinates" xlink:type="simple"><named-content content-type="geo-json" specific-use="{&#34;type&#34;:&#34;Point&#34;,&#34;coordinates&#34;:[-43.437500,-20.223611]}" id="NCID0EN2AK" xlink:type="simple">20°13'25"S, 43°26'15"W</named-content></named-content>), 1♀, 01–02/IX/2010 (<named-content xmlns:xlink="http://www.w3.org/1999/xlink" content-type="dwc:institutional_code" xlink:type="simple">IBSP</named-content> 175210); 1♀, 03–07/II/2011 (<named-content xmlns:xlink="http://www.w3.org/1999/xlink" content-type="dwc:institutional_code" xlink:type="simple">IBSP</named-content> 175211), all collected by R. Andrade et al.; Cave GS-12 (<named-content xmlns:xlink="http://www.w3.org/1999/xlink" content-type="dwc:verbatimCoordinates" xlink:type="simple"><named-content content-type="geo-json" specific-use="{&#34;type&#34;:&#34;Point&#34;,&#34;coordinates&#34;:[-43.518889,-20.181389]}" id="NCID0EV2AK" xlink:type="simple">20°10'53"S, 43°31'8"W</named-content></named-content>), 3♀ (<named-content xmlns:xlink="http://www.w3.org/1999/xlink" content-type="dwc:institutional_code" xlink:type="simple">IBSP</named-content> 175177, <named-content xmlns:xlink="http://www.w3.org/1999/xlink" content-type="dwc:institutional_code" xlink:type="simple">IBSP</named-content> 175178); Cave GS_19 (<named-content xmlns:xlink="http://www.w3.org/1999/xlink" content-type="dwc:verbatimCoordinates" xlink:type="simple"><named-content content-type="geo-json" specific-use="{&#34;type&#34;:&#34;Point&#34;,&#34;coordinates&#34;:[-43.508611,-20.188056]}" id="NCID0E42AK" xlink:type="simple">20°11'17"S, 43°30'31"W</named-content></named-content>), 1♀ (<named-content xmlns:xlink="http://www.w3.org/1999/xlink" content-type="dwc:institutional_code" xlink:type="simple">IBSP</named-content> 175176); Cave GS_22 (<named-content xmlns:xlink="http://www.w3.org/1999/xlink" content-type="dwc:verbatimCoordinates" xlink:type="simple"><named-content content-type="geo-json" specific-use="{&#34;type&#34;:&#34;Point&#34;,&#34;coordinates&#34;:[-43.480000,-20.246111]}" id="NCID0EF3AK" xlink:type="simple">20°14'46"S, 43°28'48"W</named-content></named-content>), 1♀ 06–16/VI/2011 (<named-content xmlns:xlink="http://www.w3.org/1999/xlink" content-type="dwc:institutional_code" xlink:type="simple">IBSP</named-content> 175183); Cave GS_26 (<named-content xmlns:xlink="http://www.w3.org/1999/xlink" content-type="dwc:verbatimCoordinates" xlink:type="simple"><named-content content-type="geo-json" specific-use="{&#34;type&#34;:&#34;Point&#34;,&#34;coordinates&#34;:[-43.492778,-20.216667]}" id="NCID0EN3AK" xlink:type="simple">20°13'0"S, 43°29'34"W</named-content></named-content>), 1♀ (<named-content xmlns:xlink="http://www.w3.org/1999/xlink" content-type="dwc:institutional_code" xlink:type="simple">IBSP</named-content> 175181); Cave GS_33 (<named-content xmlns:xlink="http://www.w3.org/1999/xlink" content-type="dwc:verbatimCoordinates" xlink:type="simple"><named-content content-type="geo-json" specific-use="{&#34;type&#34;:&#34;Point&#34;,&#34;coordinates&#34;:[-43.495833,-20.208611]}" id="NCID0EV3AK" xlink:type="simple">20°12'31"S, 43°29'45"W</named-content></named-content>), 1♀ (<named-content xmlns:xlink="http://www.w3.org/1999/xlink" content-type="dwc:institutional_code" xlink:type="simple">IBSP</named-content> 175182); Cave GS_35 (<named-content xmlns:xlink="http://www.w3.org/1999/xlink" content-type="dwc:verbatimCoordinates" xlink:type="simple"><named-content content-type="geo-json" specific-use="{&#34;type&#34;:&#34;Point&#34;,&#34;coordinates&#34;:[-43.510833,-20.179722]}" id="NCID0E43AK" xlink:type="simple">20°10'47"S, 43°30'39"W</named-content></named-content>), 1♂ 3♀ (<named-content xmlns:xlink="http://www.w3.org/1999/xlink" content-type="dwc:institutional_code" xlink:type="simple">IBSP</named-content> 175179, <named-content xmlns:xlink="http://www.w3.org/1999/xlink" content-type="dwc:institutional_code" xlink:type="simple">IBSP</named-content> 175180), all collected on 16/I–11/II/2011 by R. Bessi et al.; Matozinhos, Cave Gruta dos Irmãos Piriá (<named-content xmlns:xlink="http://www.w3.org/1999/xlink" content-type="dwc:verbatimCoordinates" xlink:type="simple"><named-content content-type="geo-json" specific-use="{&#34;type&#34;:&#34;Point&#34;,&#34;coordinates&#34;:[-44.109722,-19.182778]}" id="NCID0EF4AK" xlink:type="simple">19°10'58"S, 44°6'35"W</named-content></named-content>), 2♀, 30/XI/1992, F. Chaimowicz coll. (<named-content xmlns:xlink="http://www.w3.org/1999/xlink" content-type="dwc:institutional_code" xlink:type="simple">IBSP</named-content> 56082); Cave MOC_70/71 (<named-content xmlns:xlink="http://www.w3.org/1999/xlink" content-type="dwc:verbatimCoordinates" xlink:type="simple"><named-content content-type="geo-json" specific-use="{&#34;type&#34;:&#34;Point&#34;,&#34;coordinates&#34;:[-44.013889,-19.546389]}" id="NCID0EN4AK" xlink:type="simple">19°32'47"S, 44°0'50"W</named-content></named-content>), 2♀, 28/VI–01/VII/2011, F. P. Franco &amp; C. A. R. Souza et al. (<named-content xmlns:xlink="http://www.w3.org/1999/xlink" content-type="dwc:institutional_code" xlink:type="simple">IBSP</named-content> 181131); Nova Lima, Cave VG_02 (<named-content xmlns:xlink="http://www.w3.org/1999/xlink" content-type="dwc:verbatimCoordinates" xlink:type="simple"><named-content content-type="geo-json" specific-use="{&#34;type&#34;:&#34;Point&#34;,&#34;coordinates&#34;:[-43.818889,-20.158333]}" id="NCID0EV4AK" xlink:type="simple">20°9'30"S, 43°49'8"W</named-content></named-content>), 1♀, 29/III–01/IV/2011 (<named-content xmlns:xlink="http://www.w3.org/1999/xlink" content-type="dwc:institutional_code" xlink:type="simple">IBSP</named-content> 175187); Cave VG_07 (<named-content xmlns:xlink="http://www.w3.org/1999/xlink" content-type="dwc:verbatimCoordinates" xlink:type="simple"><named-content content-type="geo-json" specific-use="{&#34;type&#34;:&#34;Point&#34;,&#34;coordinates&#34;:[-43.895556,-20.101667]}" id="NCID0E44AK" xlink:type="simple">20°6'6"S, 43°53'44"W</named-content></named-content>), 1♀, 29/III–01/IV/2011 (<named-content xmlns:xlink="http://www.w3.org/1999/xlink" content-type="dwc:institutional_code" xlink:type="simple">IBSP</named-content> 175188); 2♀, 02–10/VIII/2011 (<named-content xmlns:xlink="http://www.w3.org/1999/xlink" content-type="dwc:institutional_code" xlink:type="simple">IBSP</named-content> 175199); Cave VG_20 (<named-content xmlns:xlink="http://www.w3.org/1999/xlink" content-type="dwc:verbatimCoordinates" xlink:type="simple"><named-content content-type="geo-json" specific-use="{&#34;type&#34;:&#34;Point&#34;,&#34;coordinates&#34;:[-43.901111,-20.123333]}" id="NCID0EF5AK" xlink:type="simple">20°7'24"S, 43°54'4"W</named-content></named-content>), 1♀ 02–10/VIII/2011 (<named-content xmlns:xlink="http://www.w3.org/1999/xlink" content-type="dwc:institutional_code" xlink:type="simple">IBSP</named-content> 175200); 2♀, 29/III–01/IV/2011 (<named-content xmlns:xlink="http://www.w3.org/1999/xlink" content-type="dwc:institutional_code" xlink:type="simple">IBSP</named-content> 175189); Cave VG_26 (<named-content xmlns:xlink="http://www.w3.org/1999/xlink" content-type="dwc:verbatimCoordinates" xlink:type="simple"><named-content content-type="geo-json" specific-use="{&#34;type&#34;:&#34;Point&#34;,&#34;coordinates&#34;:[-43.898611,-20.116667]}" id="NCID0EN5AK" xlink:type="simple">20°6'60"S, 43°53'55"W</named-content></named-content>), 7♀, 02–10/VIII/2011 (<named-content xmlns:xlink="http://www.w3.org/1999/xlink" content-type="dwc:institutional_code" xlink:type="simple">IBSP</named-content> 175203); 2♀, 29/III–01/IV/2011 (<named-content xmlns:xlink="http://www.w3.org/1999/xlink" content-type="dwc:institutional_code" xlink:type="simple">IBSP</named-content> 175194, <named-content xmlns:xlink="http://www.w3.org/1999/xlink" content-type="dwc:institutional_code" xlink:type="simple">IBSP</named-content> 175201, <named-content xmlns:xlink="http://www.w3.org/1999/xlink" content-type="dwc:institutional_code" xlink:type="simple">IBSP</named-content> 175202); 6♀, 29/III–01/IV/2011 (<named-content xmlns:xlink="http://www.w3.org/1999/xlink" content-type="dwc:institutional_code" xlink:type="simple">IBSP</named-content> 175191–<named-content xmlns:xlink="http://www.w3.org/1999/xlink" content-type="dwc:institutional_code" xlink:type="simple">IBSP</named-content> 175193); Cave VG_28 (<named-content xmlns:xlink="http://www.w3.org/1999/xlink" content-type="dwc:verbatimCoordinates" xlink:type="simple"><named-content content-type="geo-json" specific-use="{&#34;type&#34;:&#34;Point&#34;,&#34;coordinates&#34;:[-43.898889,-20.116389]}" id="NCID0EV5AK" xlink:type="simple">20°6'59"S, 43°53'56"W</named-content></named-content>), 6♀, 02–10/VIII/2011 (<named-content xmlns:xlink="http://www.w3.org/1999/xlink" content-type="dwc:institutional_code" xlink:type="simple">IBSP</named-content> 175206, <named-content xmlns:xlink="http://www.w3.org/1999/xlink" content-type="dwc:institutional_code" xlink:type="simple">IBSP</named-content> 181130, <named-content xmlns:xlink="http://www.w3.org/1999/xlink" content-type="dwc:institutional_code" xlink:type="simple">IBSP</named-content> 175205); 1♂ 2♀, 29/III–01/IV/2011 (<named-content xmlns:xlink="http://www.w3.org/1999/xlink" content-type="dwc:institutional_code" xlink:type="simple">IBSP</named-content> 175195, <named-content xmlns:xlink="http://www.w3.org/1999/xlink" content-type="dwc:institutional_code" xlink:type="simple">IBSP</named-content> 175197); Cave VG-40 (<named-content xmlns:xlink="http://www.w3.org/1999/xlink" content-type="dwc:verbatimCoordinates" xlink:type="simple"><named-content content-type="geo-json" specific-use="{&#34;type&#34;:&#34;Point&#34;,&#34;coordinates&#34;:[-43.874444,-20.150000]}" id="NCID0E45AK" xlink:type="simple">20°8'60"S, 43°52'28"W</named-content></named-content>), 1♀, 02–10/VIII/2011 (<named-content xmlns:xlink="http://www.w3.org/1999/xlink" content-type="dwc:institutional_code" xlink:type="simple">IBSP</named-content> 175208); 1♀, 29/III–01/IV/2011 (<named-content xmlns:xlink="http://www.w3.org/1999/xlink" content-type="dwc:institutional_code" xlink:type="simple">IBSP</named-content> 175198), all collected by R. Andrade et al.; Pedro Leopoldo, Cave Gruta do Nei (<named-content xmlns:xlink="http://www.w3.org/1999/xlink" content-type="dwc:verbatimCoordinates" xlink:type="simple"><named-content content-type="geo-json" specific-use="{&#34;type&#34;:&#34;Point&#34;,&#34;coordinates&#34;:[-44.008333,-19.629167]}" id="NCID0EF6AK" xlink:type="simple">19°37'45"S, 44°0'30"W</named-content></named-content>), 4♀, 05–06/X/2009 (<named-content xmlns:xlink="http://www.w3.org/1999/xlink" content-type="dwc:institutional_code" xlink:type="simple">IBSP</named-content> 175249, <named-content xmlns:xlink="http://www.w3.org/1999/xlink" content-type="dwc:institutional_code" xlink:type="simple">IBSP</named-content> 175250); 2♀, 12–15/I/2009 (<named-content xmlns:xlink="http://www.w3.org/1999/xlink" content-type="dwc:institutional_code" xlink:type="simple">IBSP</named-content> 175239, <named-content xmlns:xlink="http://www.w3.org/1999/xlink" content-type="dwc:institutional_code" xlink:type="simple">IBSP</named-content> 175240), F. P. Franco et al.; Cave Gruta do Sufoco (<named-content xmlns:xlink="http://www.w3.org/1999/xlink" content-type="dwc:verbatimCoordinates" xlink:type="simple"><named-content content-type="geo-json" specific-use="{&#34;type&#34;:&#34;Point&#34;,&#34;coordinates&#34;:[-44.009722,-19.629444]}" id="NCID0EN6AK" xlink:type="simple">19°37'46"S, 44°0'35"W</named-content></named-content>), 10♀, 05–06/X/2009 (<named-content xmlns:xlink="http://www.w3.org/1999/xlink" content-type="dwc:institutional_code" xlink:type="simple">IBSP</named-content> 175241–<named-content xmlns:xlink="http://www.w3.org/1999/xlink" content-type="dwc:institutional_code" xlink:type="simple">IBSP</named-content> 175246, <named-content xmlns:xlink="http://www.w3.org/1999/xlink" content-type="dwc:institutional_code" xlink:type="simple">IBSP</named-content> 175248); 2♂ 28♀, 12–15/I/2009 (<named-content xmlns:xlink="http://www.w3.org/1999/xlink" content-type="dwc:institutional_code" xlink:type="simple">IBSP</named-content> 175235–<named-content xmlns:xlink="http://www.w3.org/1999/xlink" content-type="dwc:institutional_code" xlink:type="simple">IBSP</named-content> 175238), all collected by F. P. Franco et al.; Rio Acima, Cave AP_09 (<named-content xmlns:xlink="http://www.w3.org/1999/xlink" content-type="dwc:verbatimCoordinates" xlink:type="simple"><named-content content-type="geo-json" specific-use="{&#34;type&#34;:&#34;Point&#34;,&#34;coordinates&#34;:[-43.681667,-20.025833]}" id="NCID0EV6AK" xlink:type="simple">20°1'33"S, 43°40'54"W</named-content></named-content>), 1♂ 4♀, 19–23/VII/2008 (<named-content xmlns:xlink="http://www.w3.org/1999/xlink" content-type="dwc:institutional_code" xlink:type="simple">IBSP</named-content> 175215–<named-content xmlns:xlink="http://www.w3.org/1999/xlink" content-type="dwc:institutional_code" xlink:type="simple">IBSP</named-content> 175217); Cave AP_10 (<named-content xmlns:xlink="http://www.w3.org/1999/xlink" content-type="dwc:verbatimCoordinates" xlink:type="simple"><named-content content-type="geo-json" specific-use="{&#34;type&#34;:&#34;Point&#34;,&#34;coordinates&#34;:[-43.681944,-20.025833]}" id="NCID0E46AK" xlink:type="simple">20°1'33"S, 43°40'55"W</named-content></named-content>), 2♀, 19–23/VII/2008 (<named-content xmlns:xlink="http://www.w3.org/1999/xlink" content-type="dwc:institutional_code" xlink:type="simple">IBSP</named-content> 175222); 1♂ 3♀, 14–21/XI/2008 (<named-content xmlns:xlink="http://www.w3.org/1999/xlink" content-type="dwc:institutional_code" xlink:type="simple">IBSP</named-content> 175220); Cave AP_13 (<named-content xmlns:xlink="http://www.w3.org/1999/xlink" content-type="dwc:verbatimCoordinates" xlink:type="simple"><named-content content-type="geo-json" specific-use="{&#34;type&#34;:&#34;Point&#34;,&#34;coordinates&#34;:[-43.680833,-20.027778]}" id="NCID0EFABK" xlink:type="simple">20°1'40"S, 43°40'51"W</named-content></named-content>), 2♀, 19–23/VII/2008 (<named-content xmlns:xlink="http://www.w3.org/1999/xlink" content-type="dwc:institutional_code" xlink:type="simple">IBSP</named-content> 175218); Cave AP_15 (<named-content xmlns:xlink="http://www.w3.org/1999/xlink" content-type="dwc:verbatimCoordinates" xlink:type="simple"><named-content content-type="geo-json" specific-use="{&#34;type&#34;:&#34;Point&#34;,&#34;coordinates&#34;:[-43.681111,-20.027778]}" id="NCID0ENABK" xlink:type="simple">20°1'40"S, 43°40'52"W</named-content></named-content>), 1♀, 19–23/VII/2008 (<named-content xmlns:xlink="http://www.w3.org/1999/xlink" content-type="dwc:institutional_code" xlink:type="simple">IBSP</named-content> 175219); Cave AP_19 (<named-content xmlns:xlink="http://www.w3.org/1999/xlink" content-type="dwc:verbatimCoordinates" xlink:type="simple"><named-content content-type="geo-json" specific-use="{&#34;type&#34;:&#34;Point&#34;,&#34;coordinates&#34;:[-43.682500,-20.028611]}" id="NCID0EVABK" xlink:type="simple">20°1'43"S, 43°40'57"W</named-content></named-content>), 1♀, 14–21/XI/2008 (<named-content xmlns:xlink="http://www.w3.org/1999/xlink" content-type="dwc:institutional_code" xlink:type="simple">IBSP</named-content> 175221); Cave AP_21 (<named-content xmlns:xlink="http://www.w3.org/1999/xlink" content-type="dwc:verbatimCoordinates" xlink:type="simple"><named-content content-type="geo-json" specific-use="{&#34;type&#34;:&#34;Point&#34;,&#34;coordinates&#34;:[-43.681389,-20.028056]}" id="NCID0E4ABK" xlink:type="simple">20°1'41"S, 43°40'53"W</named-content></named-content>), 2♀ 14–21/XI/2008 (<named-content xmlns:xlink="http://www.w3.org/1999/xlink" content-type="dwc:institutional_code" xlink:type="simple">IBSP</named-content> 175223, <named-content xmlns:xlink="http://www.w3.org/1999/xlink" content-type="dwc:institutional_code" xlink:type="simple">IBSP</named-content> 175224); 1♂, 19–23/VII/2008 (<named-content xmlns:xlink="http://www.w3.org/1999/xlink" content-type="dwc:institutional_code" xlink:type="simple">IBSP</named-content> 175214); Cave AP_36 (<named-content xmlns:xlink="http://www.w3.org/1999/xlink" content-type="dwc:verbatimCoordinates" xlink:type="simple"><named-content content-type="geo-json" specific-use="{&#34;type&#34;:&#34;Point&#34;,&#34;coordinates&#34;:[-43.678889,-20.041111]}" id="NCID0EFBBK" xlink:type="simple">20°2'28"S, 43°40'44"W</named-content></named-content>), 1♀, 14–21/XI/2008 (<named-content xmlns:xlink="http://www.w3.org/1999/xlink" content-type="dwc:institutional_code" xlink:type="simple">IBSP</named-content> 175213); 2♀, 19–23/VII/2008 (<named-content xmlns:xlink="http://www.w3.org/1999/xlink" content-type="dwc:institutional_code" xlink:type="simple">IBSP</named-content> 175212) all collected by R. Bessi et al.; Santa Bárbara, Cave APOL_10 (<named-content xmlns:xlink="http://www.w3.org/1999/xlink" content-type="dwc:verbatimCoordinates" xlink:type="simple"><named-content content-type="geo-json" specific-use="{&#34;type&#34;:&#34;Point&#34;,&#34;coordinates&#34;:[-43.665278,-19.999444]}" id="NCID0ENBBK" xlink:type="simple">19°59'58"S, 43°39'55"W</named-content></named-content>), 4♀, 21–25/XI/2011 (<named-content xmlns:xlink="http://www.w3.org/1999/xlink" content-type="dwc:institutional_code" xlink:type="simple">IBSP</named-content> 175167, <named-content xmlns:xlink="http://www.w3.org/1999/xlink" content-type="dwc:institutional_code" xlink:type="simple">IBSP</named-content> 175168); 9♀, 30/VI–15/VII/2011 (<named-content xmlns:xlink="http://www.w3.org/1999/xlink" content-type="dwc:institutional_code" xlink:type="simple">IBSP</named-content> 175164, <!--PageBreak--><named-content xmlns:xlink="http://www.w3.org/1999/xlink" content-type="dwc:institutional_code" xlink:type="simple">IBSP</named-content> 175163); Cave APOL_11 (<named-content xmlns:xlink="http://www.w3.org/1999/xlink" content-type="dwc:verbatimCoordinates" xlink:type="simple"><named-content content-type="geo-json" specific-use="{&#34;type&#34;:&#34;Point&#34;,&#34;coordinates&#34;:[-43.665833,-20.000833]}" id="NCID0EXBBK" xlink:type="simple">20°0'3"S, 43°39'57"W</named-content></named-content>), 1♀, 30/VI–15/VII/2011 (<named-content xmlns:xlink="http://www.w3.org/1999/xlink" content-type="dwc:institutional_code" xlink:type="simple">IBSP</named-content> 175165); Cave APOL_17 (<named-content xmlns:xlink="http://www.w3.org/1999/xlink" content-type="dwc:verbatimCoordinates" xlink:type="simple"><named-content content-type="geo-json" specific-use="{&#34;type&#34;:&#34;Point&#34;,&#34;coordinates&#34;:[-43.701111,-20.052500]}" id="NCID0E6BBK" xlink:type="simple">20°3'9"S, 43°42'4"W</named-content></named-content>), 1♀, 09–13/I/2012 (<named-content xmlns:xlink="http://www.w3.org/1999/xlink" content-type="dwc:institutional_code" xlink:type="simple">IBSP</named-content> 175172); 3♀, 30/VI–15/VII/2011 (<named-content xmlns:xlink="http://www.w3.org/1999/xlink" content-type="dwc:institutional_code" xlink:type="simple">IBSP</named-content> 175157–<named-content xmlns:xlink="http://www.w3.org/1999/xlink" content-type="dwc:institutional_code" xlink:type="simple">IBSP</named-content> 175159); Cave SG_10 (<named-content xmlns:xlink="http://www.w3.org/1999/xlink" content-type="dwc:verbatimCoordinates" xlink:type="simple"><named-content content-type="geo-json" specific-use="{&#34;type&#34;:&#34;Point&#34;,&#34;coordinates&#34;:[-43.685556,-20.054722]}" id="NCID0EHCBK" xlink:type="simple">20°3'17"S, 43°41'8"W</named-content></named-content>), 2♀, 02–07/I/2012 (<named-content xmlns:xlink="http://www.w3.org/1999/xlink" content-type="dwc:institutional_code" xlink:type="simple">IBSP</named-content> 175155, <named-content xmlns:xlink="http://www.w3.org/1999/xlink" content-type="dwc:institutional_code" xlink:type="simple">IBSP</named-content> 175174); 3♀, 26–30/IX/2011 (<named-content xmlns:xlink="http://www.w3.org/1999/xlink" content-type="dwc:institutional_code" xlink:type="simple">IBSP</named-content> 175173), all collected by G. P. Perroni et al.; Vazante, Cave P_04 (<named-content xmlns:xlink="http://www.w3.org/1999/xlink" content-type="dwc:verbatimCoordinates" xlink:type="simple"><named-content content-type="geo-json" specific-use="{&#34;type&#34;:&#34;Point&#34;,&#34;coordinates&#34;:[-46.810278,-17.920278]}" id="NCID0EPCBK" xlink:type="simple">17°55'13"S, 46°48'37"W</named-content></named-content>), 1♀ (<named-content xmlns:xlink="http://www.w3.org/1999/xlink" content-type="dwc:institutional_code" xlink:type="simple">IBSP</named-content> 175185); 1♀ (<named-content xmlns:xlink="http://www.w3.org/1999/xlink" content-type="dwc:institutional_code" xlink:type="simple">IBSP</named-content> 175184); Cave V_02 (<named-content xmlns:xlink="http://www.w3.org/1999/xlink" content-type="dwc:verbatimCoordinates" xlink:type="simple"><named-content content-type="geo-json" specific-use="{&#34;type&#34;:&#34;Point&#34;,&#34;coordinates&#34;:[-46.826111,-17.926667]}" id="NCID0EXCBK" xlink:type="simple">17°55'36"S, 46°49'34"W</named-content></named-content>), 1♀ (<named-content xmlns:xlink="http://www.w3.org/1999/xlink" content-type="dwc:institutional_code" xlink:type="simple">IBSP</named-content> 175186), all collected on 16–19/VIII/2012 by A.P. Bueno.</p></tp:treatment-sec><tp:treatment-sec sec-type="etymology" id="SECID0E3CBK"><title>Etymology.</title><p>The specific name is a noun in apposition from the type locality.</p></tp:treatment-sec><tp:treatment-sec sec-type="diagnosis" id="SECID0EBDBK"><title>Diagnosis.</title><p>Male resembles <italic><tp:taxon-name><tp:taxon-name-part taxon-name-part-type="genus" reg="Plato">P.</tp:taxon-name-part> <tp:taxon-name-part taxon-name-part-type="species" reg="ferriferus">ferriferus</tp:taxon-name-part></tp:taxon-name></italic> sp. n. and <italic><tp:taxon-name><tp:taxon-name-part taxon-name-part-type="genus" reg="Plato">P.</tp:taxon-name-part> <tp:taxon-name-part taxon-name-part-type="species" reg="striatus">striatus</tp:taxon-name-part></tp:taxon-name></italic> sp. n. in the rounded tegulum, posterior portion of conductor hyaline and partially overlapping the embolus, and longer than larger bulb. It can be distinguished by the proximal portion of the conductor with an elongated tip and a prickly projection (Fig. <xref ref-type="fig" rid="F5">5C–F</xref>) and median apophysis with a single long rounded tip (Figs <xref ref-type="fig" rid="F5">5D</xref>). The female resembles <italic><tp:taxon-name><tp:taxon-name-part taxon-name-part-type="genus" reg="Plato">P.</tp:taxon-name-part> <tp:taxon-name-part taxon-name-part-type="species" reg="ferriferus">ferriferus</tp:taxon-name-part></tp:taxon-name></italic> sp. n. in the larger than long epigynal plate, with a sclerotized canoe-shaped internal plate surrounding the spermathecae, but is distinguished by the smoothly projected posterior edge (Fig. <xref ref-type="fig" rid="F6">6A–B</xref>) and straight curvature of copulatory ducts (Fig. <xref ref-type="fig" rid="F6">6C</xref>).</p><fig id="F5" position="float" orientation="portrait"><label>Figure 5.</label><caption><p>
                  <italic><tp:taxon-name><tp:taxon-name-part taxon-name-part-type="genus" reg="Plato">Plato</tp:taxon-name-part> <tp:taxon-name-part taxon-name-part-type="species" reg="novalima">novalima</tp:taxon-name-part></tp:taxon-name></italic> sp. n. <bold>A</bold> male, dorsal view <bold>B</bold> female, dorsal view <bold>C</bold> male palp, ventral view <bold>D</bold> male palp, ventral view (<abbrev xmlns:xlink="http://www.w3.org/1999/xlink" xlink:title="scanning electron microscopy" id="ABBRID0ETFBK" xlink:type="simple">SEM</abbrev>) <bold>E, F</bold> male palp, ventral view with conductor removed <bold>G</bold> embolus, illustration. Abbreviations: <bold>C</bold> conductor; <bold>CY</bold> cymbium; <bold>E</bold> embolus; <bold>EA</bold> mesal embolic apophysis; <bold>MA</bold> median apophysis; <bold>O</bold> embolic opening; <bold>ST</bold> subtegulum; <bold>T</bold> tegulum. Scale bars <bold>A, B</bold> 1.8; <bold>C–F</bold> 0.45; <bold>G</bold> 0.21 mm.</p></caption><graphic xmlns:xlink="http://www.w3.org/1999/xlink" xlink:href="zookeys-753-107-g005.jpg" position="float" orientation="portrait" xlink:type="simple" id="oo_199853.jpg"/></fig><fig id="F6" position="float" orientation="portrait"><label>Figure 6.</label><caption><p>
                  <italic><tp:taxon-name><tp:taxon-name-part taxon-name-part-type="genus" reg="Plato">Plato</tp:taxon-name-part> <tp:taxon-name-part taxon-name-part-type="species" reg="novalima">novalima</tp:taxon-name-part></tp:taxon-name></italic> sp. n. <bold>A</bold>, female epigynum, ventral view <bold>B</bold> female epigynum, ventral view (<abbrev xmlns:xlink="http://www.w3.org/1999/xlink" xlink:title="scanning electron microscopy" id="ABBRID0ENHBK" xlink:type="simple">SEM</abbrev>) <bold>C</bold> female epigynum, dorsal view, illustration. Abbreviations: <bold>CD</bold> copulatory ducts; <bold>CO</bold> copulatory opening; <bold>FD</bold> fertilization ducts; <bold>GD</bold> glandular ducts; <bold>S</bold> spermathecae; <bold>SIP</bold> sclerotized internal plate. Scale bars 0.3 mm.</p></caption><graphic xmlns:xlink="http://www.w3.org/1999/xlink" xlink:href="zookeys-753-107-g006.jpg" position="float" orientation="portrait" xlink:type="simple" id="oo_199854.jpg"/></fig></tp:treatment-sec><tp:treatment-sec sec-type="description" id="SECID0EEIBK"><title>Description.</title><p>Male (holotype <named-content xmlns:xlink="http://www.w3.org/1999/xlink" content-type="dwc:institutional_code" xlink:type="simple">IBSP</named-content> 175196). Cephalothorax brown. Sternum dark brown, slightly longer than wide. Endite, labium, and chelicerae slightly darker than sternum. Legs brown. Abdomen ovoid, grayish, covered with bristles (Fig. <xref ref-type="fig" rid="F5">5A</xref>). Total length 2.1. Carapace 1.24 long. Clypeus: height 0.27. Sternum 0.66 long, 0.59 wide. Eye measurements: <abbrev xmlns:xlink="http://www.w3.org/1999/xlink" xlink:title="anterior median eyes" id="ABBRID0EOIBK" xlink:type="simple">AME</abbrev> 0.09; <abbrev xmlns:xlink="http://www.w3.org/1999/xlink" xlink:title="anterior lateral eyes" id="ABBRID0ESIBK" xlink:type="simple">ALE</abbrev>-<abbrev xmlns:xlink="http://www.w3.org/1999/xlink" xlink:title="posterior lateral eyes" id="ABBRID0EWIBK" xlink:type="simple">PLE</abbrev>: grouped, 0.08 each; <abbrev xmlns:xlink="http://www.w3.org/1999/xlink" xlink:title="posterior median eyes" id="ABBRID0E1IBK" xlink:type="simple">PME</abbrev>-<abbrev xmlns:xlink="http://www.w3.org/1999/xlink" xlink:title="posterior median eyes" id="ABBRID0E5IBK" xlink:type="simple">PME</abbrev>: separated by diameter of 1 <abbrev xmlns:xlink="http://www.w3.org/1999/xlink" xlink:title="posterior median eyes" id="ABBRID0ECJBK" xlink:type="simple">PME</abbrev> (0.08 each). Legs: I femur 1.55/ patella 0.65/ tibia 1.3/ metatarsus 1/ tarsus 0.78/ total 5.28. II 1.42/ 0.55/ 1.15/ 0.8/ 0.72/ 4.64. III 0.88/ 0.45/ 0.81/ 0.61/ 0.59/ 3.34. IV 1.15/ 0.45/ 0.94/ 0.64/ 0.52/ 3.7. Palp: cymbium pointed. Robust and sclerotized conductor, except posterior region, hyaline, covering the embolus. Embolus covered by the conductor. Flattened and darkened embolus, with rounded opening and two small mesal embolic apophyses (Fig. <xref ref-type="fig" rid="F5">5C–G</xref>; <xref ref-type="bibr" rid="B3">Coddington 1986</xref>:,12). Abdomen: 1.2 long.</p><p>Female (paratype <named-content xmlns:xlink="http://www.w3.org/1999/xlink" content-type="dwc:institutional_code" xlink:type="simple">IBSP</named-content> 175204). Color as in male, except for lightly brown sternum and yellowish abdomen (Fig. <xref ref-type="fig" rid="F5">5B</xref>). Total length 2.79. Carapace 0.96 long. Clypeus: height: 0.28. Sternum 0.74 long, 0.68 wide. Eye measurements: <abbrev xmlns:xlink="http://www.w3.org/1999/xlink" xlink:title="anterior median eyes" id="ABBRID0EUJBK" xlink:type="simple">AME</abbrev> 0.1. <abbrev xmlns:xlink="http://www.w3.org/1999/xlink" xlink:title="anterior lateral eyes" id="ABBRID0EYJBK" xlink:type="simple">ALE</abbrev>-<abbrev xmlns:xlink="http://www.w3.org/1999/xlink" xlink:title="posterior lateral eyes" id="ABBRID0E3JBK" xlink:type="simple">PLE</abbrev>: grouped, 0.09 each. <abbrev xmlns:xlink="http://www.w3.org/1999/xlink" xlink:title="posterior median eyes" id="ABBRID0EAKBK" xlink:type="simple">PME</abbrev>-<abbrev xmlns:xlink="http://www.w3.org/1999/xlink" xlink:title="posterior median eyes" id="ABBRID0EEKBK" xlink:type="simple">PME</abbrev>: separated by 0.1 (<abbrev xmlns:xlink="http://www.w3.org/1999/xlink" xlink:title="posterior median eyes" id="ABBRID0EIKBK" xlink:type="simple">PME</abbrev>: 0.1 each). Legs: I femur 1.84/ patella 0.67/ tibia 1.39/ metatarsus 1.02/ tarsus 0.9/ total 5.82. II 1.6/ 0.68/ 1.25/ 0.9/ 0.86/ 5.29. III 1.25/ 0.45/ 0.88/ 0.65/ 0.67/ 3.9. IV 1.42/ 0.54/ 1.02/ 0.78/ 0.61/ 4.37. Epigynal plate large. Sclerotized posterior border, bristles disperse but concentrated in the median region. Internally, spermathecae ovoid, covered by sclerotized internal plate. Glandular ducts in the middle of copulatory duct (Fig. <xref ref-type="fig" rid="F6">6A–C</xref>). Abdomen: 1.75 long.</p></tp:treatment-sec><tp:treatment-sec sec-type="variation" id="SECID0EQKBK"><title>Variation.</title><p>10 males: total length: 2.1–2.5; carapace: 1.15–1.28; femur I: 1.55–1.75. 10 females: total length: 2.5–3.1; carapace: 0.96–1.45; femur I: 1.25–1.84.</p></tp:treatment-sec><tp:treatment-sec sec-type="distribution" id="SECID0EVKBK"><title>Distribution.</title><p>Common in the Iron Quadrangle, state of Minas Gerais, Brazil (Fig. <xref ref-type="fig" rid="F16">16</xref>).</p><!--PageBreak--><!--PageBreak--><!--PageBreak--></tp:treatment-sec><tp:treatment-sec sec-type="natural history" id="SECID0ECLBK"><title>Natural history.</title><p>Most specimens were collected in caves in iron formations, in the middle of their orbicular webs and usually in the twilight zone (Fig. <xref ref-type="fig" rid="F3">3E</xref>). Egg sacs had a cubic shape and were fixed on the walls of caves. In some cases, more than one egg sac was observed on a single guide wire.</p></tp:treatment-sec><tp:treatment-sec><!--Section generated to contain objects referenced in tp:taxon-treatment.--><fig id="F3" position="float" orientation="portrait"><label>Figure 3.</label><caption><p>
                  <bold>A</bold> <italic><tp:taxon-name><tp:taxon-name-part taxon-name-part-type="genus" reg="Plato">Plato</tp:taxon-name-part> <tp:taxon-name-part taxon-name-part-type="species" reg="ferriferus">ferriferus</tp:taxon-name-part></tp:taxon-name></italic> sp. n. on its web <bold>B</bold> <italic><tp:taxon-name><tp:taxon-name-part taxon-name-part-type="genus" reg="Plato">Plato</tp:taxon-name-part> <tp:taxon-name-part taxon-name-part-type="species" reg="ferriferus">ferriferus</tp:taxon-name-part></tp:taxon-name></italic> sp. n. preying on fly <bold>C, D</bold> <italic><tp:taxon-name><tp:taxon-name-part taxon-name-part-type="genus" reg="Plato">Plato</tp:taxon-name-part> <tp:taxon-name-part taxon-name-part-type="species" reg="ferriferus">ferriferus</tp:taxon-name-part></tp:taxon-name></italic> sp. n. egg sacs <bold>E</bold> <italic><tp:taxon-name><tp:taxon-name-part taxon-name-part-type="genus" reg="Plato">Plato</tp:taxon-name-part> <tp:taxon-name-part taxon-name-part-type="species" reg="novalima">novalima</tp:taxon-name-part></tp:taxon-name></italic> sp. n. on its web, building its egg sac <bold>F</bold> <italic><tp:taxon-name><tp:taxon-name-part taxon-name-part-type="genus" reg="Cuacuba">Cuacuba</tp:taxon-name-part> <tp:taxon-name-part taxon-name-part-type="species" reg="mariana">mariana</tp:taxon-name-part></tp:taxon-name></italic> sp. n. on its web; Photos <bold>A–D</bold> were taken in caves in Parauapebas, PA, Brazil. Photo E was taken in Mariana, Minas Gerais, Brazil. Photo <bold>F</bold> was taken in Matozinhos, Minas Gerais, Brazil. (I. Cizauskas).</p></caption><graphic xmlns:xlink="http://www.w3.org/1999/xlink" xlink:href="zookeys-753-107-g003.jpg" position="float" orientation="portrait" xlink:type="simple" id="oo_199851.jpg"/></fig><fig id="F16" position="float" orientation="portrait"><label>Figure 16.</label><caption><p>Distribution maps of <italic><tp:taxon-name><tp:taxon-name-part taxon-name-part-type="genus" reg="Plato">Plato</tp:taxon-name-part> <tp:taxon-name-part taxon-name-part-type="species" reg="ferriferus">ferriferus</tp:taxon-name-part></tp:taxon-name></italic> sp. n. (diamond), <italic><tp:taxon-name><tp:taxon-name-part taxon-name-part-type="genus" reg="Plato">P.</tp:taxon-name-part> <tp:taxon-name-part taxon-name-part-type="species" reg="striatus">striatus</tp:taxon-name-part></tp:taxon-name></italic> sp. n. (triangle) and <italic><tp:taxon-name><tp:taxon-name-part taxon-name-part-type="genus" reg="Plato">P.</tp:taxon-name-part> <tp:taxon-name-part taxon-name-part-type="species" reg="novalima">novalima</tp:taxon-name-part></tp:taxon-name></italic> sp. n. (square) in states of Pará and Minas Gerais, Brazil.</p></caption><graphic xmlns:xlink="http://www.w3.org/1999/xlink" xlink:href="zookeys-753-107-g016.jpg" position="float" orientation="portrait" xlink:type="simple" id="oo_199869.jpg"/></fig></tp:treatment-sec><ref-list><ref id="B3"><mixed-citation xmlns:xlink="http://www.w3.org/1999/xlink" xlink:type="simple">
          <person-group><name name-style="western"><surname>Coddington</surname><given-names>JA</given-names></name></person-group> (<year>1986</year>) <article-title>The genera of the spider family <tp:taxon-name><tp:taxon-name-part taxon-name-part-type="family">Theridiosomatidae</tp:taxon-name-part></tp:taxon-name>.</article-title> <source>Smithsonian Contributions to Zoology</source> <volume>422</volume>: <fpage>1</fpage>–<lpage>96</lpage>. <ext-link xlink:type="simple" ext-link-type="doi" xlink:href="10.5479/si.00810282.422">http://dx.doi.org/10.5479/si.00810282.422</ext-link></mixed-citation></ref></ref-list></tp:taxon-treatment>
