# Supplementary material for: Three new species of the spider genus Plato and the new genus Cuacuba from caves of the states of Pará and Minas Gerais, Brazil (Araneae, Theridiosomatidae)
Source: Zookeys. 2018 Apr 27;(753):107–62. doi: 10.3897/zookeys.753.20805 (PMC5935770; doi:10.3897/zookeys.753.20805)
Supplement: XML Treatment for Cuacuba [file zookeys.753.20805-treatment5.xml]

<!DOCTYPE tp:taxon-treatment
  PUBLIC "-//TaxonX//DTD Taxonomic Treatment Publishing DTD v0 20100105//EN" "tax-treatment-NSO.dtd">
<tp:taxon-treatment xmlns:tp="http://www.plazi.org/taxpub"><tp:treatment-meta><kwd-group><label>Taxon classification</label><kwd><named-content xmlns:xlink="http://www.w3.org/1999/xlink" content-type="kingdom">Animalia</named-content></kwd><kwd><named-content xmlns:xlink="http://www.w3.org/1999/xlink" content-type="order">Araneae</named-content></kwd><kwd><named-content xmlns:xlink="http://www.w3.org/1999/xlink" content-type="family">Theridiosomatidae</named-content></kwd></kwd-group><mixed-citation publication-type="journal"><person-group><name><surname>Prete</surname><given-names>Pedro H.</given-names></name><name><surname>Cizauskas</surname><given-names>Igor</given-names></name><name><surname>Brescovit</surname><given-names>Antonio D.</given-names></name></person-group><article-title>Three new species of the spider genus <italic><tp:taxon-name><tp:taxon-name-part taxon-name-part-type="genus" reg="Plato">Plato</tp:taxon-name-part></tp:taxon-name></italic> and the new genus <italic><tp:taxon-name><tp:taxon-name-part taxon-name-part-type="genus" reg="Cuacuba">Cuacuba</tp:taxon-name-part></tp:taxon-name></italic> from caves of the states of Pará and Minas Gerais, Brazil (<tp:taxon-name><tp:taxon-name-part taxon-name-part-type="order">Araneae</tp:taxon-name-part></tp:taxon-name>, <tp:taxon-name><tp:taxon-name-part taxon-name-part-type="family">Theridiosomatidae</tp:taxon-name-part></tp:taxon-name>)</article-title><source>Zookeys</source><day>27</day><month>4</month><year>2018</year><volume>2018</volume><issue>753</issue><fpage>107</fpage><lpage>162</lpage><pub-id pub-id-type="doi">10.3897/zookeys.753.20805</pub-id></mixed-citation></tp:treatment-meta><tp:nomenclature><tp:taxon-name>
              <tp:taxon-name-part taxon-name-part-type="genus" reg="Cuacuba">Cuacuba</tp:taxon-name-part>
              <object-id xmlns:xlink="http://www.w3.org/1999/xlink" content-type="zoobank" xlink:type="simple">http://zoobank.org/3F30135D-3C0A-40D7-B90C-F848CAF87BA8</object-id>
            </tp:taxon-name><tp:taxon-status xmlns:xlink="http://www.w3.org/1999/xlink" xlink:type="simple">gen. n.</tp:taxon-status></tp:nomenclature><tp:treatment-sec sec-type="type species" id="SECID0EPMBK"><title>Type species.</title><p>
              <italic><tp:taxon-name><tp:taxon-name-part taxon-name-part-type="genus" reg="Cuacuba">Cuacuba</tp:taxon-name-part> <tp:taxon-name-part taxon-name-part-type="species" reg="mariana">mariana</tp:taxon-name-part></tp:taxon-name></italic> sp. n.</p></tp:treatment-sec><tp:treatment-sec sec-type="etymology" id="SECID0EANBK"><title>Etymology.</title><p>The generic name “<italic><tp:taxon-name><tp:taxon-name-part taxon-name-part-type="genus" reg="Cuacuba">Cuacuba</tp:taxon-name-part></tp:taxon-name></italic>” means <italic>hidden</italic> in the native language of the South American indigenous tribe Tupi. It refers to the embolus of the male palp.</p></tp:treatment-sec><tp:treatment-sec sec-type="Monophyly" id="SECID0EPNBK"><title>Monophyly.</title><p>This genus has at least three putative synapomorphies: C-shaped conductor with a posterior apophysis covering the embolus (Fig. <xref ref-type="fig" rid="F11">11C–E</xref>), anterior apophysis with filamentous structures (Fig. <xref ref-type="fig" rid="F9">9D</xref>), and cuneiform tegulum (Fig. <xref ref-type="fig" rid="F9">9B</xref>).</p></tp:treatment-sec><tp:treatment-sec sec-type="diagnosis" id="SECID0EBOBK"><title>Diagnosis.</title><p>Males of <italic><tp:taxon-name><tp:taxon-name-part taxon-name-part-type="genus" reg="Cuacuba">Cuacuba</tp:taxon-name-part></tp:taxon-name></italic> gen. n. can be distinguished from the other males in the family by the C-shaped conductor, split into anterior and posterior apophysis (Fig. <xref ref-type="fig" rid="F9">9B–C</xref>). The anterior apophysis has distal filamentous ornaments (Figs <xref ref-type="fig" rid="F9">9D</xref>, <xref ref-type="fig" rid="F14">14E</xref>) and the posterior one covers the embolus (Figs <xref ref-type="fig" rid="F9">9B</xref>, <xref ref-type="fig" rid="F11">11C–E</xref>). Resembles the genus <italic><tp:taxon-name><tp:taxon-name-part taxon-name-part-type="genus" reg="Sinoalaria">Sinoalaria</tp:taxon-name-part></tp:taxon-name></italic> Zhao &amp; Li, 2012 in the morphology of the conductor covering the embolus and in not having an embolic division (see <xref ref-type="bibr" rid="B8">Lin et al. 2014</xref>: fig. 6A). Females of <italic><tp:taxon-name><tp:taxon-name-part taxon-name-part-type="genus" reg="Cuacuba">Cuacuba</tp:taxon-name-part></tp:taxon-name></italic> gen. n. are similar to females of <italic><tp:taxon-name><tp:taxon-name-part taxon-name-part-type="genus" reg="Sinoalaria">Sinoalaria</tp:taxon-name-part></tp:taxon-name></italic> in the curves of the copulatory ducts, and in position and shape of spermathecae (see <xref ref-type="bibr" rid="B8">Lin et al. 2014</xref>: figs 10A–B), but can be distinguished by the lack of scapus, and by having epigynum with salient posterior margin, distally notched in the transversal groove (Figs <xref ref-type="fig" rid="F10">10B</xref>, <xref ref-type="fig" rid="F15">15C–D</xref>).</p></tp:treatment-sec><tp:treatment-sec sec-type="description" id="SECID0EHQBK"><title>Description.</title><p>Total length 1.3–3 mm. Cephalothorax longer than wide, thoracic groove inconspicuous. Clypeus 3 times <abbrev xmlns:xlink="http://www.w3.org/1999/xlink" xlink:title="anterior median eyes" id="ABBRID0ENQBK" xlink:type="simple">AME</abbrev> diameter. Eyes: anterior row recurved, posterior row straight. <abbrev xmlns:xlink="http://www.w3.org/1999/xlink" xlink:title="posterior median eyes" id="ABBRID0ERQBK" xlink:type="simple">PME</abbrev> separated by its diameter. Sternum: rounded posteriorly. Legs long, formula: 1243. Tibia with a single row of 4-5 trichobothria, relatively short when compared to other genera (not as short as in <italic><tp:taxon-name><tp:taxon-name-part taxon-name-part-type="genus" reg="Wendilgarda">Wendilgarda</tp:taxon-name-part></tp:taxon-name></italic>) (Fig. <xref ref-type="fig" rid="F7">7D</xref>). Tarsi with three claws. Paired claws with approximately five teeth. Unpaired claw long (Fig. <xref ref-type="fig" rid="F7">7E</xref>). Abdomen ovoid, larger than wide, with disperse and short bristles. Colulus a single flattened plate with a pair of bristles (Fig. <xref ref-type="fig" rid="F8">8D</xref>). Six spinnerets. Anterior lateral spinnerets larger than posterior lateral ones. Posterior median spinnerets smaller than others (Fig. <xref ref-type="fig" rid="F8">8C, E, F</xref>). Male palp with rounded cymbium (Fig. <xref ref-type="fig" rid="F9">9A–B</xref>). Paracymbium wing-shaped (Fig. <xref ref-type="fig" rid="F9">9F</xref>). Subtegulum transparent over fundus (Fig. <xref ref-type="fig" rid="F11">11D</xref>). Tegulum massive, scaled, and cuneiform, almost half the size of the bulb (Fig. <xref ref-type="fig" rid="F11">11C</xref>). Median apophysis large, conical, with dark tip (Figs <xref ref-type="fig" rid="F11">11D</xref>, <xref ref-type="fig" rid="F14">14F</xref>). Conductor C-shaped with posterior apophysis large, covering the embolus, and anterior apophysis narrow, generally with ornament-like accessory structures on the tip (Fig. <xref ref-type="fig" rid="F11">11C</xref>). Embolus long, flageliform, with large base, pars pendula, mesal embolic apophysis (Fig. <xref ref-type="fig" rid="F12">12A–B</xref>), and filamentous distal tip. Embolus covered by conductor up to the embolic opening (Fig. <xref ref-type="fig" rid="F12">12D</xref>), showing only tip of the embolus (Figs <xref ref-type="fig" rid="F11">11D–E</xref>, <xref ref-type="fig" rid="F14">14F–H</xref>). Female with epigynal plate <!--PageBreak-->sclerotized, without central pit, covered by short bristles, posterior margin triangular or rounded, distally notched (Figs <xref ref-type="fig" rid="F13">13A</xref>, <xref ref-type="fig" rid="F15">15A</xref>). Internally with long and coiled copulatory ducts, distally sclerotized, inserts laterally into the spermathecae, basal area with glandular ducts (Figs <xref ref-type="fig" rid="F13">13C–D</xref>, <xref ref-type="fig" rid="F15">15B, E</xref>). Two basal oval and connate spermathecae, longer than fertilization ducts (Figs <xref ref-type="fig" rid="F13">13C–D</xref>, <xref ref-type="fig" rid="F15">15B, D, E</xref>).</p><fig id="F7" position="float" orientation="portrait"><label>Figure 7.</label><caption><p>
                  <italic><tp:taxon-name><tp:taxon-name-part taxon-name-part-type="genus" reg="Cuacuba">Cuacuba</tp:taxon-name-part> <tp:taxon-name-part taxon-name-part-type="species" reg="mariana">mariana</tp:taxon-name-part></tp:taxon-name></italic> sp. n. (<named-content xmlns:xlink="http://www.w3.org/1999/xlink" content-type="dwc:institutional_code" xlink:type="simple">IBSP</named-content> 181212, 181214). <bold>A</bold> female prosoma, frontal view <bold>B</bold> female prosoma, ventral view <bold>C</bold> female left palp <bold>D</bold> detail of tibial trichobothria, female <bold>E</bold> detail of tarsal claws on leg 2, female <bold>F</bold> tarsal organ on leg 1, female. All <abbrev xmlns:xlink="http://www.w3.org/1999/xlink" xlink:title="scanning electron microscopy" id="ABBRID0ERUBK" xlink:type="simple">SEM</abbrev> images. Scale bars: <bold>A</bold> 0.4; <bold>B</bold> 0.5; <bold>C</bold> 0.2; <bold>D</bold> 0.05; <bold>E</bold> 0.03; <bold>F</bold> 0.01 mm.</p></caption><graphic xmlns:xlink="http://www.w3.org/1999/xlink" xlink:href="zookeys-753-107-g007.jpg" position="float" orientation="portrait" xlink:type="simple" id="oo_199855.jpg"/></fig><fig id="F8" position="float" orientation="portrait"><label>Figure 8.</label><caption><p>
                  <italic><tp:taxon-name><tp:taxon-name-part taxon-name-part-type="genus" reg="Cuacuba">Cuacuba</tp:taxon-name-part> <tp:taxon-name-part taxon-name-part-type="species" reg="mariana">mariana</tp:taxon-name-part></tp:taxon-name></italic> sp. n. (<named-content xmlns:xlink="http://www.w3.org/1999/xlink" content-type="dwc:institutional_code" xlink:type="simple">IBSP</named-content> 18118, 174911). <bold>A</bold> male epiandrous <bold>B</bold> male epiandrous, detail <bold>C</bold> male spinnerets <bold>D</bold> male colulus <bold>E</bold> male anterior lateral spinneret, detail <bold>F</bold> male posterior lateral spinneret and posterior median spinneret, detail. Abbreviations: <bold>AC</bold> aciniform spigots; <bold>AG</bold> aggregate gland spigots; <bold>ALS</bold> anterior lateral spinnerets; <bold>AM</bold> ampullate spigot; <bold>CY</bold> cylindrical gland spigots; <bold>FL</bold> flagelliform gland spigot; <bold>PI</bold> piriform gland spigots; <bold>PLS</bold> posterior lateral spinneret; <bold>PMS</bold> posterior median spinneret. Scale bars: <bold>A</bold> 0.05; <bold>B</bold> 0.01; <bold>C</bold> 0.1; <bold>D</bold> 0.05; <bold>E</bold> 0.02; <bold>F</bold> 0.03 mm.</p></caption><graphic xmlns:xlink="http://www.w3.org/1999/xlink" xlink:href="zookeys-753-107-g008.jpg" position="float" orientation="portrait" xlink:type="simple" id="oo_199856.jpg"/></fig><fig id="F9" position="float" orientation="portrait"><label>Figure 9.</label><caption><p>
                  <italic><tp:taxon-name><tp:taxon-name-part taxon-name-part-type="genus" reg="Cuacuba">Cuacuba</tp:taxon-name-part> <tp:taxon-name-part taxon-name-part-type="species" reg="mariana">mariana</tp:taxon-name-part></tp:taxon-name></italic> sp. n. (<named-content xmlns:xlink="http://www.w3.org/1999/xlink" content-type="dwc:institutional_code" xlink:type="simple">IBSP</named-content> 18118, 174911). <bold>A</bold> male palp, ventral view <bold>B</bold> male palp, ventral view <bold>C</bold> male palp, ventral view <bold>D</bold> anterior conductor apophysis tip, detail <bold>E</bold> posterior conductor apophysis tip, detail <bold>F</bold> male palp, retrolateral view. Abbreviations: <bold>ACA</bold> anterior conductor apophysis; <bold>C</bold> conductor; <bold>CY</bold> cymbium; <bold>MA</bold> median apophysis; <bold>PC</bold> paracymbium; <bold>PCA</bold> posterior conductor apophysis; <bold>ST</bold> subtegulum; <bold>T</bold> tegulum. Scale bars: <bold>A–C</bold>, 0.2; <bold>D</bold> 0.05; <bold>E</bold> 0.02; <bold>F</bold> 0.3 mm.</p></caption><graphic xmlns:xlink="http://www.w3.org/1999/xlink" xlink:href="zookeys-753-107-g009.jpg" position="float" orientation="portrait" xlink:type="simple" id="oo_199859.jpg"/></fig><fig id="F10" position="float" orientation="portrait"><label>Figure 10.</label><caption><p>
                  <italic><tp:taxon-name><tp:taxon-name-part taxon-name-part-type="genus" reg="Cuacuba">Cuacuba</tp:taxon-name-part> <tp:taxon-name-part taxon-name-part-type="species" reg="mariana">mariana</tp:taxon-name-part></tp:taxon-name></italic> sp. n. (<named-content xmlns:xlink="http://www.w3.org/1999/xlink" content-type="dwc:institutional_code" xlink:type="simple">IBSP</named-content> 181212, 181214) <bold>A</bold> female epigynum, ventral view <bold>B</bold> female epigynum, detail of posterior margin <bold>C</bold> female epigynum, dorsal view <bold>D</bold> detail of glandular ducts. Abbreviations: <bold>CD</bold> copulatory ducts; <bold>TG</bold> transversal groove; <bold>FD</bold> fertilization ducts; <bold>S</bold> spermathecae. Scale bars: <bold>A</bold> 0.2; <bold>B</bold> 0.15; <bold>C</bold> 0.3; <bold>D</bold> 0.01 mm.</p></caption><graphic xmlns:xlink="http://www.w3.org/1999/xlink" xlink:href="zookeys-753-107-g010.jpg" position="float" orientation="portrait" xlink:type="simple" id="oo_199877.jpg"/></fig><fig id="F11" position="float" orientation="portrait"><label>Figure 11.</label><caption><p>
                  <italic><tp:taxon-name><tp:taxon-name-part taxon-name-part-type="genus" reg="Cuacuba">Cuacuba</tp:taxon-name-part> <tp:taxon-name-part taxon-name-part-type="species" reg="mariana">mariana</tp:taxon-name-part></tp:taxon-name></italic> sp. n. <bold>A</bold> male, dorsal view <bold>B</bold> female, dorsal view <bold>C</bold> male palp, ventral view <bold>D</bold> male palp, expanded, retrolateral view <bold>E</bold> male palp, expanded, dorsal view. Abbreviations: <bold>ACA</bold> anterior conductor apophysis; <bold>C</bold> conductor; <bold>CA</bold> conductor apophysis; <bold>CY</bold> cymbium; <bold>E</bold> embolus; <bold>EA</bold> mesal embolic apophysis; <bold>MA</bold> median apophysis; <bold>PCA</bold> posterior conductor apophysis; <bold>ST</bold> subtegulum; <bold>T</bold> tegulum. Scale bars: <bold>A</bold> 0.9; <bold>B</bold> 1.1; <bold>C–E</bold> 0.2 mm.</p></caption><graphic xmlns:xlink="http://www.w3.org/1999/xlink" xlink:href="zookeys-753-107-g011.jpg" position="float" orientation="portrait" xlink:type="simple" id="oo_199862.jpg"/></fig><fig id="F12" position="float" orientation="portrait"><label>Figure 12.</label><caption><p>
                  <italic><tp:taxon-name><tp:taxon-name-part taxon-name-part-type="genus" reg="Cuacuba">Cuacuba</tp:taxon-name-part> <tp:taxon-name-part taxon-name-part-type="species" reg="mariana">mariana</tp:taxon-name-part></tp:taxon-name></italic> sp. n. <bold>A</bold> embolus, cut out <bold>B</bold> same, detail of embolic apophysis <bold>C</bold> same, cut out <bold>D</bold> same, detail of embolic opening <bold>E</bold> same, detail of embolic opening <bold>F</bold> same, detail of embolic opening. Abbreviations: <bold>E</bold> embolus; <bold>EA</bold> embolic apophysis; <bold>O</bold> embolic opening; <bold>PP</bold> pars pendula. Scale bars: <bold>A</bold> 0.1; <bold>B</bold> 0.05; <bold>C</bold> 0,1 <bold>D</bold> 0.02; <bold>E</bold> 0.01; <bold>F</bold> 0.005 mm.</p></caption><graphic xmlns:xlink="http://www.w3.org/1999/xlink" xlink:href="zookeys-753-107-g012.jpg" position="float" orientation="portrait" xlink:type="simple" id="oo_199864.jpg"/></fig><fig id="F13" position="float" orientation="portrait"><label>Figure 13.</label><caption><p>
                  <italic><tp:taxon-name><tp:taxon-name-part taxon-name-part-type="genus" reg="Cuacuba">Cuacuba</tp:taxon-name-part> <tp:taxon-name-part taxon-name-part-type="species" reg="mariana">mariana</tp:taxon-name-part></tp:taxon-name></italic> sp. n. <bold>A</bold> female epigynum, ventral view <bold>B</bold> female epigynum, lateral view <bold>C</bold> female epigynum, dorsal view, clarified <bold>D</bold> female epigynum, dorsal view, illustration. Abbreviations: <bold>CD</bold> copulatory ducts; <bold>CO</bold> copulatory opening; <bold>FD</bold> fertilization ducts; <bold>S</bold> spermathecae. Scale bars: <bold>A, C, D</bold> 0.27; <bold>B</bold> 0.22 mm.</p></caption><graphic xmlns:xlink="http://www.w3.org/1999/xlink" xlink:href="zookeys-753-107-g013.jpg" position="float" orientation="portrait" xlink:type="simple" id="oo_199866.jpg"/></fig></tp:treatment-sec><tp:treatment-sec sec-type="natural history" id="SECID0EP6BK"><title>Natural history.</title><p>
              <italic><tp:taxon-name><tp:taxon-name-part taxon-name-part-type="genus" reg="Cuacuba">Cuacuba</tp:taxon-name-part></tp:taxon-name></italic> gen. n. was found only in caves. The species is a troglophile, as its specimens do not lack pigmentation nor have modified eyes (Fig. <xref ref-type="fig" rid="F3">3F</xref>).</p></tp:treatment-sec><tp:treatment-sec><!--Section generated to contain objects referenced in tp:taxon-treatment.--><fig id="F14" position="float" orientation="portrait"><label>Figure 14.</label><caption><p>
                  <italic><tp:taxon-name><tp:taxon-name-part taxon-name-part-type="genus" reg="Cuacuba">Cuacuba</tp:taxon-name-part> <tp:taxon-name-part taxon-name-part-type="species" reg="morrodopilar">morrodopilar</tp:taxon-name-part></tp:taxon-name></italic> sp. n. <bold>A</bold> male, dorsal view <bold>B</bold> female, dorsal view <bold>C</bold> male palp, ventral view <bold>D</bold> male palp, ventral view (<abbrev xmlns:xlink="http://www.w3.org/1999/xlink" xlink:title="scanning electron microscopy" id="ABBRID0EMJDK" xlink:type="simple">SEM</abbrev>) <bold>E</bold> detail of the lower conductor apophysis tip (<abbrev xmlns:xlink="http://www.w3.org/1999/xlink" xlink:title="scanning electron microscopy" id="ABBRID0ESJDK" xlink:type="simple">SEM</abbrev>) <bold>F, G, H</bold> male palp, expanded (<bold>F</bold>, ventral view <bold>G</bold> dorsal view, <bold>H</bold>, retrolateral view). Abbreviations: <bold>ACA</bold> anterior conductor apophysis; <bold>C</bold> conductor; <bold>CA</bold> conductor apophysis; <bold>E</bold> embolus; <bold>EA</bold> embolic apophysis; <bold>MA</bold> median apophysis; <bold>O</bold> embolic opening; <bold>PCA</bold> posterior conductor apophysis; <bold>ST</bold> subtegulum; <bold>T</bold> tegulum. Scale bars: <bold>A</bold> 0.9; <bold>B</bold> 1.1; <bold>C, F–H</bold> 0.2; <bold>D</bold> 0.1; <bold>E</bold> 0.04 mm.</p></caption><graphic xmlns:xlink="http://www.w3.org/1999/xlink" xlink:href="zookeys-753-107-g014.jpg" position="float" orientation="portrait" xlink:type="simple" id="oo_199867.jpg"/></fig><fig id="F15" position="float" orientation="portrait"><label>Figure 15.</label><caption><p>
                  <italic><tp:taxon-name><tp:taxon-name-part taxon-name-part-type="genus" reg="Cuacuba">Cuacuba</tp:taxon-name-part> <tp:taxon-name-part taxon-name-part-type="species" reg="morrodopilar">morrodopilar</tp:taxon-name-part></tp:taxon-name></italic> sp. n. <bold>A</bold> female epigynum, ventral view <bold>B</bold> female epigynum, dorsal view, clarified (LM) <bold>C</bold> female epigynum, ventral view (<abbrev xmlns:xlink="http://www.w3.org/1999/xlink" xlink:title="scanning electron microscopy" id="ABBRID0E1LDK" xlink:type="simple">SEM</abbrev>) <bold>D</bold> female epigynum, ventral view with plate removed (<abbrev xmlns:xlink="http://www.w3.org/1999/xlink" xlink:title="scanning electron microscopy" id="ABBRID0EAMDK" xlink:type="simple">SEM</abbrev>) <bold>E</bold> female epigynum, dorsal (drawing). Abbreviations: <bold>CD</bold> copulatory ducts; <bold>CO</bold> copulatory opening; <bold>TG</bold> transversal groove; <bold>FD</bold> fertilization ducts; <bold>S</bold> spermathecae. Scale bars: <bold>A</bold>, 0.9; <bold>B</bold> 0.13; <bold>C, D</bold> 0.1; <bold>E</bold> 0.25 mm.</p></caption><graphic xmlns:xlink="http://www.w3.org/1999/xlink" xlink:href="zookeys-753-107-g015.jpg" position="float" orientation="portrait" xlink:type="simple" id="oo_199868.jpg"/></fig><fig id="F3" position="float" orientation="portrait"><label>Figure 3.</label><caption><p>
                  <bold>A</bold> <italic><tp:taxon-name><tp:taxon-name-part taxon-name-part-type="genus" reg="Plato">Plato</tp:taxon-name-part> <tp:taxon-name-part taxon-name-part-type="species" reg="ferriferus">ferriferus</tp:taxon-name-part></tp:taxon-name></italic> sp. n. on its web <bold>B</bold> <italic><tp:taxon-name><tp:taxon-name-part taxon-name-part-type="genus" reg="Plato">Plato</tp:taxon-name-part> <tp:taxon-name-part taxon-name-part-type="species" reg="ferriferus">ferriferus</tp:taxon-name-part></tp:taxon-name></italic> sp. n. preying on fly <bold>C, D</bold> <italic><tp:taxon-name><tp:taxon-name-part taxon-name-part-type="genus" reg="Plato">Plato</tp:taxon-name-part> <tp:taxon-name-part taxon-name-part-type="species" reg="ferriferus">ferriferus</tp:taxon-name-part></tp:taxon-name></italic> sp. n. egg sacs <bold>E</bold> <italic><tp:taxon-name><tp:taxon-name-part taxon-name-part-type="genus" reg="Plato">Plato</tp:taxon-name-part> <tp:taxon-name-part taxon-name-part-type="species" reg="novalima">novalima</tp:taxon-name-part></tp:taxon-name></italic> sp. n. on its web, building its egg sac <bold>F</bold> <italic><tp:taxon-name><tp:taxon-name-part taxon-name-part-type="genus" reg="Cuacuba">Cuacuba</tp:taxon-name-part> <tp:taxon-name-part taxon-name-part-type="species" reg="mariana">mariana</tp:taxon-name-part></tp:taxon-name></italic> sp. n. on its web; Photos <bold>A–D</bold> were taken in caves in Parauapebas, PA, Brazil. Photo E was taken in Mariana, Minas Gerais, Brazil. Photo <bold>F</bold> was taken in Matozinhos, Minas Gerais, Brazil. (I. Cizauskas).</p></caption><graphic xmlns:xlink="http://www.w3.org/1999/xlink" xlink:href="zookeys-753-107-g003.jpg" position="float" orientation="portrait" xlink:type="simple" id="oo_199851.jpg"/></fig></tp:treatment-sec><ref-list><ref id="B8"><mixed-citation xmlns:xlink="http://www.w3.org/1999/xlink" xlink:type="simple">
          <person-group><name name-style="western"><surname>Lin</surname><given-names>Y</given-names></name><name name-style="western"><surname>Li</surname><given-names>S</given-names></name><name name-style="western"><surname>Jäger</surname><given-names>P</given-names></name></person-group> (<year>2014</year>) <article-title>Four new spider species of the family <tp:taxon-name><tp:taxon-name-part taxon-name-part-type="family">Theridiosomatidae</tp:taxon-name-part></tp:taxon-name> (<tp:taxon-name><tp:taxon-name-part taxon-name-part-type="class">Arachnida</tp:taxon-name-part></tp:taxon-name>, <tp:taxon-name><tp:taxon-name-part taxon-name-part-type="order">Araneae</tp:taxon-name-part></tp:taxon-name>) from caves in Laos.</article-title> <source>ZooKeys</source> <volume>391</volume>: <fpage>75</fpage>–<lpage>102</lpage>. <ext-link xlink:type="simple" ext-link-type="doi" xlink:href="10.3897/zookeys.391.7161">http://dx.doi.org/10.3897/zookeys.391.7161</ext-link></mixed-citation></ref></ref-list></tp:taxon-treatment>
