# Supplementary material for: Three new species of the spider genus Plato and the new genus Cuacuba from caves of the states of Pará and Minas Gerais, Brazil (Araneae, Theridiosomatidae)
Source: Zookeys. 2018 Apr 27;(753):107–62. doi: 10.3897/zookeys.753.20805 (PMC5935770; doi:10.3897/zookeys.753.20805)
Supplement: XML Treatment for Cuacuba mariana [file zookeys.753.20805-treatment6.xml]

<!DOCTYPE tp:taxon-treatment
  PUBLIC "-//TaxonX//DTD Taxonomic Treatment Publishing DTD v0 20100105//EN" "tax-treatment-NSO.dtd">
<tp:taxon-treatment xmlns:tp="http://www.plazi.org/taxpub"><tp:treatment-meta><kwd-group><label>Taxon classification</label><kwd><named-content xmlns:xlink="http://www.w3.org/1999/xlink" content-type="kingdom">Animalia</named-content></kwd><kwd><named-content xmlns:xlink="http://www.w3.org/1999/xlink" content-type="order">Araneae</named-content></kwd><kwd><named-content xmlns:xlink="http://www.w3.org/1999/xlink" content-type="family">Theridiosomatidae</named-content></kwd></kwd-group><mixed-citation publication-type="journal"><person-group><name><surname>Prete</surname><given-names>Pedro H.</given-names></name><name><surname>Cizauskas</surname><given-names>Igor</given-names></name><name><surname>Brescovit</surname><given-names>Antonio D.</given-names></name></person-group><article-title>Three new species of the spider genus <italic><tp:taxon-name><tp:taxon-name-part taxon-name-part-type="genus" reg="Plato">Plato</tp:taxon-name-part></tp:taxon-name></italic> and the new genus <italic><tp:taxon-name><tp:taxon-name-part taxon-name-part-type="genus" reg="Cuacuba">Cuacuba</tp:taxon-name-part></tp:taxon-name></italic> from caves of the states of Pará and Minas Gerais, Brazil (<tp:taxon-name><tp:taxon-name-part taxon-name-part-type="order">Araneae</tp:taxon-name-part></tp:taxon-name>, <tp:taxon-name><tp:taxon-name-part taxon-name-part-type="family">Theridiosomatidae</tp:taxon-name-part></tp:taxon-name>)</article-title><source>Zookeys</source><day>27</day><month>4</month><year>2018</year><volume>2018</volume><issue>753</issue><fpage>107</fpage><lpage>162</lpage><pub-id pub-id-type="doi">10.3897/zookeys.753.20805</pub-id></mixed-citation></tp:treatment-meta><tp:nomenclature><tp:taxon-name>
              <tp:taxon-name-part taxon-name-part-type="genus" reg="Cuacuba">Cuacuba</tp:taxon-name-part>
              <tp:taxon-name-part taxon-name-part-type="species" reg="mariana">mariana</tp:taxon-name-part>
              <object-id xmlns:xlink="http://www.w3.org/1999/xlink" content-type="zoobank" xlink:type="simple">http://zoobank.org/E7F94F33-4051-4788-B113-59E7D00A3C34</object-id>
            </tp:taxon-name><tp:taxon-status xmlns:xlink="http://www.w3.org/1999/xlink" xlink:type="simple">sp. n.</tp:taxon-status><xref ref-type="fig" rid="F3">Figures 3F</xref><xref ref-type="fig" rid="F7">, 7</xref><xref ref-type="fig" rid="F8">, 8</xref><xref ref-type="fig" rid="F10">, 10</xref><xref ref-type="fig" rid="F11">, 11</xref><xref ref-type="fig" rid="F12">, 12</xref><xref ref-type="fig" rid="F13">, 13</xref><xref ref-type="fig" rid="F17">, 17</xref><!--PageBreak--><tp:nomenclature-citation-list><tp:nomenclature-citation><tp:taxon-name>
                  <tp:taxon-name-part taxon-name-part-type="genus" reg="Plato">Plato</tp:taxon-name-part>
                </tp:taxon-name><comment>sp.: <xref ref-type="bibr" rid="B11">Pinto-da-Rocha 1995</xref>: 74 (now in <named-content xmlns:xlink="http://www.w3.org/1999/xlink" content-type="dwc:institutional_code" xlink:type="simple">IBSP</named-content> 56084).</comment></tp:nomenclature-citation></tp:nomenclature-citation-list></tp:nomenclature><tp:treatment-sec sec-type="Types" id="SECID0EJCCK"><title>Types.</title><p>Male holotype from Cave SG_07 (<named-content xmlns:xlink="http://www.w3.org/1999/xlink" content-type="dwc:verbatimCoordinates" xlink:type="simple"><named-content content-type="geo-json" specific-use="{&#34;type&#34;:&#34;Point&#34;,&#34;coordinates&#34;:[-43.684444,-20.049444]}" id="NCID0ESCCK" xlink:type="simple">20°02'58"S, 43°41'4"W</named-content></named-content>), Santa Bárbara, Minas Gerais, Brazil, 26-30/IX/2011, Equipe Carste, deposited in <named-content xmlns:xlink="http://www.w3.org/1999/xlink" content-type="dwc:institutional_code" xlink:type="simple">IBSP</named-content> 175141. Paratypes: male and female from Cave ICPA_697 (<named-content xmlns:xlink="http://www.w3.org/1999/xlink" content-type="dwc:verbatimCoordinates" xlink:type="simple"><named-content content-type="geo-json" specific-use="{&#34;type&#34;:&#34;Point&#34;,&#34;coordinates&#34;:[-45.603889,-20.372222]}" id="NCID0E1CCK" xlink:type="simple">20°22'20"S, 45°36'14"W</named-content></named-content>), Pains, Minas Gerais, Brazil, 26-30/IX/2011, A. P. Bueno et al coll. (<named-content xmlns:xlink="http://www.w3.org/1999/xlink" content-type="dwc:institutional_code" xlink:type="simple">MZSP</named-content> 70925); male from Cave MOC_10 (<named-content xmlns:xlink="http://www.w3.org/1999/xlink" content-type="dwc:verbatimCoordinates" xlink:type="simple"><named-content content-type="geo-json" specific-use="{&#34;type&#34;:&#34;Point&#34;,&#34;coordinates&#34;:[-44.019722,-19.551667]}" id="NCID0ECDCK" xlink:type="simple">19°33'6"S, 44°1'11"W</named-content></named-content>), Matozinhos, Minas Gerais, Brazil, 28/VI–01/VII/2011, C.A.R. Souza et al. coll. (<named-content xmlns:xlink="http://www.w3.org/1999/xlink" content-type="dwc:institutional_code" xlink:type="simple">MPEG</named-content> 32022); female from Cave MOCN_10 (<named-content xmlns:xlink="http://www.w3.org/1999/xlink" content-type="dwc:verbatimCoordinates" xlink:type="simple"><named-content content-type="geo-json" specific-use="{&#34;type&#34;:&#34;Point&#34;,&#34;coordinates&#34;:[-44.015556,-19.555278]}" id="NCID0EKDCK" xlink:type="simple">19°33'19"S, 44°00'56"W</named-content></named-content>), Matozinhos, Minas Gerais, Brazil, 04–15/IV/2011, C.A.R. Souza et al. coll. (<named-content xmlns:xlink="http://www.w3.org/1999/xlink" content-type="dwc:institutional_code" xlink:type="simple">MPEG</named-content> 32021).</p></tp:treatment-sec><tp:treatment-sec sec-type="material" id="SECID0EPDCK"><title>Other material examined.</title><p>BRAZIL. <bold>Minas Gerais</bold>: Mirabela, Cave Gruta Vaca Voadora, 1♀, VII/1984, F. Chaimowicz coll. (<named-content xmlns:xlink="http://www.w3.org/1999/xlink" content-type="dwc:institutional_code" xlink:type="simple">IBSP</named-content> 3810); Montes Claros, Cave Lapa Encantada (<named-content xmlns:xlink="http://www.w3.org/1999/xlink" content-type="dwc:verbatimCoordinates" xlink:type="simple"><named-content content-type="geo-json" specific-use="{&#34;type&#34;:&#34;Point&#34;,&#34;coordinates&#34;:[-43.990000,-16.330000]}" id="NCID0E1DCK" xlink:type="simple">16°19'48"S, 43°59'24"W</named-content></named-content>), 1♀, X/1985 (<named-content xmlns:xlink="http://www.w3.org/1999/xlink" content-type="dwc:institutional_code" xlink:type="simple">IBSP</named-content> 56084), F. Chaimowicz coll.; Lima Duarte, Cave Gruta dos Manequins, 3♀, X–XI/2000 (<named-content xmlns:xlink="http://www.w3.org/1999/xlink" content-type="dwc:institutional_code" xlink:type="simple">IBSP</named-content> 39768), F. Tulio coll.; Cordisburgo, Cave Morena (<named-content xmlns:xlink="http://www.w3.org/1999/xlink" content-type="dwc:verbatimCoordinates" xlink:type="simple"><named-content content-type="geo-json" specific-use="{&#34;type&#34;:&#34;Point&#34;,&#34;coordinates&#34;:[-44.339167,-19.168611]}" id="NCID0ECECK" xlink:type="simple">19°10'7"S, 44°20'21"W</named-content></named-content>), 1♀, 12/IX/2001 (<named-content xmlns:xlink="http://www.w3.org/1999/xlink" content-type="dwc:institutional_code" xlink:type="simple">IBSP</named-content> 71835), R. L. Ferreira coll.; Mariana, Cave CH_07 (<named-content xmlns:xlink="http://www.w3.org/1999/xlink" content-type="dwc:verbatimCoordinates" xlink:type="simple"><named-content content-type="geo-json" specific-use="{&#34;type&#34;:&#34;Point&#34;,&#34;coordinates&#34;:[-43.516944,-20.243056]}" id="NCID0EKECK" xlink:type="simple">20°14'35"S, 43°31'1"W</named-content></named-content>), 1♂ 5♀, 23–30/IX/2008 (<named-content xmlns:xlink="http://www.w3.org/1999/xlink" content-type="dwc:institutional_code" xlink:type="simple">IBSP</named-content> 145930); Cave CH_17 (<named-content xmlns:xlink="http://www.w3.org/1999/xlink" content-type="dwc:verbatimCoordinates" xlink:type="simple"><named-content content-type="geo-json" specific-use="{&#34;type&#34;:&#34;Point&#34;,&#34;coordinates&#34;:[-43.518333,-20.241667]}" id="NCID0ESECK" xlink:type="simple">20°14'30"S, 43°31'6"W</named-content></named-content>), 1♀, 28–30/IV/2009 (<named-content xmlns:xlink="http://www.w3.org/1999/xlink" content-type="dwc:institutional_code" xlink:type="simple">IBSP</named-content> 145977); Cave CH_18 (<named-content xmlns:xlink="http://www.w3.org/1999/xlink" content-type="dwc:verbatimCoordinates" xlink:type="simple"><named-content content-type="geo-json" specific-use="{&#34;type&#34;:&#34;Point&#34;,&#34;coordinates&#34;:[-43.518611,-20.241667]}" id="NCID0E1ECK" xlink:type="simple">20°14'30"S, 43°31'7"W</named-content></named-content>), 1♂ 2♀, 23–30/IX/2008 (<named-content xmlns:xlink="http://www.w3.org/1999/xlink" content-type="dwc:institutional_code" xlink:type="simple">IBSP</named-content> 145988); Cave CH_19 (<named-content xmlns:xlink="http://www.w3.org/1999/xlink" content-type="dwc:verbatimCoordinates" xlink:type="simple"><named-content content-type="geo-json" specific-use="{&#34;type&#34;:&#34;Point&#34;,&#34;coordinates&#34;:[-43.516389,-20.242222]}" id="NCID0ECFCK" xlink:type="simple">20°14'32"S, 43°30'59"W</named-content></named-content>), 1♀, 28–30/IV/2009 (<named-content xmlns:xlink="http://www.w3.org/1999/xlink" content-type="dwc:institutional_code" xlink:type="simple">IBSP</named-content> 145994); 4♀, 23–30/IX/2008 (<named-content xmlns:xlink="http://www.w3.org/1999/xlink" content-type="dwc:institutional_code" xlink:type="simple">IBSP</named-content> 145997); Cave CH_20 (<named-content xmlns:xlink="http://www.w3.org/1999/xlink" content-type="dwc:verbatimCoordinates" xlink:type="simple"><named-content content-type="geo-json" specific-use="{&#34;type&#34;:&#34;Point&#34;,&#34;coordinates&#34;:[-43.517778,-20.228611]}" id="NCID0EKFCK" xlink:type="simple">20°13'43"S, 43°31'4"W</named-content></named-content>), 2♀, 23–30/IX/2008 (<named-content xmlns:xlink="http://www.w3.org/1999/xlink" content-type="dwc:institutional_code" xlink:type="simple">IBSP</named-content> 146002); Cave CH_21 (<named-content xmlns:xlink="http://www.w3.org/1999/xlink" content-type="dwc:verbatimCoordinates" xlink:type="simple"><named-content content-type="geo-json" specific-use="{&#34;type&#34;:&#34;Point&#34;,&#34;coordinates&#34;:[-43.518056,-20.231944]}" id="NCID0ESFCK" xlink:type="simple">20°13'55"S, 43°31'5"W</named-content></named-content>), 1♂ 2♀, 23–30/IX/2008 (<named-content xmlns:xlink="http://www.w3.org/1999/xlink" content-type="dwc:institutional_code" xlink:type="simple">IBSP</named-content> 146009, <named-content xmlns:xlink="http://www.w3.org/1999/xlink" content-type="dwc:institutional_code" xlink:type="simple">IBSP</named-content> 146010); 3♀, 28–30/IV/2009 (<named-content xmlns:xlink="http://www.w3.org/1999/xlink" content-type="dwc:institutional_code" xlink:type="simple">IBSP</named-content> 146012); Cave CH_22 (<named-content xmlns:xlink="http://www.w3.org/1999/xlink" content-type="dwc:verbatimCoordinates" xlink:type="simple"><named-content content-type="geo-json" specific-use="{&#34;type&#34;:&#34;Point&#34;,&#34;coordinates&#34;:[-43.518056,-20.231944]}" id="NCID0E1FCK" xlink:type="simple">20°13'55"S, 43°31'5"W</named-content></named-content>), 1♀, 28–30/IV/2009 (<named-content xmlns:xlink="http://www.w3.org/1999/xlink" content-type="dwc:institutional_code" xlink:type="simple">IBSP</named-content> 146023), all collected by F. P. Franco <italic>et al.</italic>; Cave GS_03 (<named-content xmlns:xlink="http://www.w3.org/1999/xlink" content-type="dwc:verbatimCoordinates" xlink:type="simple"><named-content content-type="geo-json" specific-use="{&#34;type&#34;:&#34;Point&#34;,&#34;coordinates&#34;:[-43.516111,-20.154444]}" id="NCID0EEGCK" xlink:type="simple">20°9'16"S, 43°30'58"W</named-content></named-content>), 2♀, 05/I/2011 (<named-content xmlns:xlink="http://www.w3.org/1999/xlink" content-type="dwc:institutional_code" xlink:type="simple">IBSP</named-content> 174909, <named-content xmlns:xlink="http://www.w3.org/1999/xlink" content-type="dwc:institutional_code" xlink:type="simple">IBSP</named-content> 174910); Cave GS_06 (<named-content xmlns:xlink="http://www.w3.org/1999/xlink" content-type="dwc:verbatimCoordinates" xlink:type="simple"><named-content content-type="geo-json" specific-use="{&#34;type&#34;:&#34;Point&#34;,&#34;coordinates&#34;:[-43.516667,-20.169444]}" id="NCID0EMGCK" xlink:type="simple">20°10'10"S, 43°31'0"W</named-content></named-content>), 1♀, 16/I–11/II/2011 (<named-content xmlns:xlink="http://www.w3.org/1999/xlink" content-type="dwc:institutional_code" xlink:type="simple">IBSP</named-content> 174911); 1♀, 06–16/VI/2011 (<named-content xmlns:xlink="http://www.w3.org/1999/xlink" content-type="dwc:institutional_code" xlink:type="simple">IBSP</named-content> 174912); Cave GS_09 (<named-content xmlns:xlink="http://www.w3.org/1999/xlink" content-type="dwc:verbatimCoordinates" xlink:type="simple"><named-content content-type="geo-json" specific-use="{&#34;type&#34;:&#34;Point&#34;,&#34;coordinates&#34;:[-43.516667,-20.169444]}" id="NCID0EUGCK" xlink:type="simple">20°10'10"S, 43°31'0"W</named-content></named-content>), 1♀, 06–16/VI/2011 (<named-content xmlns:xlink="http://www.w3.org/1999/xlink" content-type="dwc:institutional_code" xlink:type="simple">IBSP</named-content> 174913); Cave GS_10 (<named-content xmlns:xlink="http://www.w3.org/1999/xlink" content-type="dwc:verbatimCoordinates" xlink:type="simple"><named-content content-type="geo-json" specific-use="{&#34;type&#34;:&#34;Point&#34;,&#34;coordinates&#34;:[-43.515833,-20.168333]}" id="NCID0E3GCK" xlink:type="simple">20°10'6"S, 43°30'57"W</named-content></named-content>), 2♀, 06–16/VI/2011 (<named-content xmlns:xlink="http://www.w3.org/1999/xlink" content-type="dwc:institutional_code" xlink:type="simple">IBSP</named-content> 174914) all collected by R. Bessi <italic>et al.</italic>; Cave Gruta Furnas I (<named-content xmlns:xlink="http://www.w3.org/1999/xlink" content-type="dwc:verbatimCoordinates" xlink:type="simple"><named-content content-type="geo-json" specific-use="{&#34;type&#34;:&#34;Point&#34;,&#34;coordinates&#34;:[-43.210000,-20.210000]}" id="NCID0EGHCK" xlink:type="simple">20°12'36"S, 43°12'36"W</named-content></named-content>), 2♀, IX/2002 (<named-content xmlns:xlink="http://www.w3.org/1999/xlink" content-type="dwc:institutional_code" xlink:type="simple">IBSP</named-content> 39733); 1♀, IX/2002 (<named-content xmlns:xlink="http://www.w3.org/1999/xlink" content-type="dwc:institutional_code" xlink:type="simple">IBSP</named-content> 39734); 1♀, 14/VII/2002 (<named-content xmlns:xlink="http://www.w3.org/1999/xlink" content-type="dwc:institutional_code" xlink:type="simple">IBSP</named-content> 39772), <!--PageBreak-->all collected by F. Tulio; Piumhi, Cave ICCA_014 (<named-content xmlns:xlink="http://www.w3.org/1999/xlink" content-type="dwc:verbatimCoordinates" xlink:type="simple"><named-content content-type="geo-json" specific-use="{&#34;type&#34;:&#34;Point&#34;,&#34;coordinates&#34;:[-45.848056,-20.345556]}" id="NCID0EQHCK" xlink:type="simple">20°20'44"S, 45°50'53"W</named-content></named-content>), 1♂ (<named-content xmlns:xlink="http://www.w3.org/1999/xlink" content-type="dwc:institutional_code" xlink:type="simple">IBSP</named-content> 181216); Cave ICCA_018 (<named-content xmlns:xlink="http://www.w3.org/1999/xlink" content-type="dwc:verbatimCoordinates" xlink:type="simple"><named-content content-type="geo-json" specific-use="{&#34;type&#34;:&#34;Point&#34;,&#34;coordinates&#34;:[-45.848333,-20.345556]}" id="NCID0EYHCK" xlink:type="simple">20°20'44"S, 45°50'54"W</named-content></named-content>), 1♂ 3♀ (<named-content xmlns:xlink="http://www.w3.org/1999/xlink" content-type="dwc:institutional_code" xlink:type="simple">IBSP</named-content> 181201, <named-content xmlns:xlink="http://www.w3.org/1999/xlink" content-type="dwc:institutional_code" xlink:type="simple">IBSP</named-content> 181212, <named-content xmlns:xlink="http://www.w3.org/1999/xlink" content-type="dwc:institutional_code" xlink:type="simple">IBSP</named-content> 181231); Cave ICCA_020 (<named-content xmlns:xlink="http://www.w3.org/1999/xlink" content-type="dwc:verbatimCoordinates" xlink:type="simple"><named-content content-type="geo-json" specific-use="{&#34;type&#34;:&#34;Point&#34;,&#34;coordinates&#34;:[-45.848889,-20.345556]}" id="NCID0EAICK" xlink:type="simple">20°20'44"S, 45°50'56"W</named-content></named-content>), 1♂, 13–<!--PageBreak--><!--PageBreak--><!--PageBreak-->21/I/2014 (<named-content xmlns:xlink="http://www.w3.org/1999/xlink" content-type="dwc:institutional_code" xlink:type="simple">IBSP</named-content> 181217); Cave ICCA_022 (<named-content xmlns:xlink="http://www.w3.org/1999/xlink" content-type="dwc:verbatimCoordinates" xlink:type="simple"><named-content content-type="geo-json" specific-use="{&#34;type&#34;:&#34;Point&#34;,&#34;coordinates&#34;:[-45.848611,-20.345000]}" id="NCID0EMICK" xlink:type="simple">20°20'42"S, 45°50'55"W</named-content></named-content>), 1♂ 2♀ (<named-content xmlns:xlink="http://www.w3.org/1999/xlink" content-type="dwc:institutional_code" xlink:type="simple">IBSP</named-content> 181227, <named-content xmlns:xlink="http://www.w3.org/1999/xlink" content-type="dwc:institutional_code" xlink:type="simple">IBSP</named-content> 181230); Cave ICCA_026 (<named-content xmlns:xlink="http://www.w3.org/1999/xlink" content-type="dwc:verbatimCoordinates" xlink:type="simple"><named-content content-type="geo-json" specific-use="{&#34;type&#34;:&#34;Point&#34;,&#34;coordinates&#34;:[-45.848889,-20.345556]}" id="NCID0EUICK" xlink:type="simple">20°20'44"S, 45°50'56"W</named-content></named-content>), 1♂ (<named-content xmlns:xlink="http://www.w3.org/1999/xlink" content-type="dwc:institutional_code" xlink:type="simple">IBSP</named-content> 181205); Cave ICCA_035 (<named-content xmlns:xlink="http://www.w3.org/1999/xlink" content-type="dwc:verbatimCoordinates" xlink:type="simple"><named-content content-type="geo-json" specific-use="{&#34;type&#34;:&#34;Point&#34;,&#34;coordinates&#34;:[-45.848611,-20.345833]}" id="NCID0E3ICK" xlink:type="simple">20°20'45"S, 45°50'55"W</named-content></named-content>), 1♂ 2♀ (<named-content xmlns:xlink="http://www.w3.org/1999/xlink" content-type="dwc:institutional_code" xlink:type="simple">IBSP</named-content> 181199, <named-content xmlns:xlink="http://www.w3.org/1999/xlink" content-type="dwc:institutional_code" xlink:type="simple">IBSP</named-content> 181229); Cave ICCA_037 (<named-content xmlns:xlink="http://www.w3.org/1999/xlink" content-type="dwc:verbatimCoordinates" xlink:type="simple"><named-content content-type="geo-json" specific-use="{&#34;type&#34;:&#34;Point&#34;,&#34;coordinates&#34;:[-45.848611,-20.345833]}" id="NCID0EEJCK" xlink:type="simple">20°20'45"S, 45°50'55"W</named-content></named-content>), 1♀ (<named-content xmlns:xlink="http://www.w3.org/1999/xlink" content-type="dwc:institutional_code" xlink:type="simple">IBSP</named-content> 181226); Cave ICCA_041 (<named-content xmlns:xlink="http://www.w3.org/1999/xlink" content-type="dwc:verbatimCoordinates" xlink:type="simple"><named-content content-type="geo-json" specific-use="{&#34;type&#34;:&#34;Point&#34;,&#34;coordinates&#34;:[-45.848056,-20.346111]}" id="NCID0EMJCK" xlink:type="simple">20°20'46"S, 45°50'53"W</named-content></named-content>), 1♂ 2♀, 4–22/XI/2013 (<named-content xmlns:xlink="http://www.w3.org/1999/xlink" content-type="dwc:institutional_code" xlink:type="simple">IBSP</named-content> 181208, <named-content xmlns:xlink="http://www.w3.org/1999/xlink" content-type="dwc:institutional_code" xlink:type="simple">IBSP</named-content> 181233); Cave ICCA_046 (<named-content xmlns:xlink="http://www.w3.org/1999/xlink" content-type="dwc:verbatimCoordinates" xlink:type="simple"><named-content content-type="geo-json" specific-use="{&#34;type&#34;:&#34;Point&#34;,&#34;coordinates&#34;:[-45.848333,-20.347222]}" id="NCID0EUJCK" xlink:type="simple">20°20'50"S, 45°50'54"W</named-content></named-content>), 1♀ (<named-content xmlns:xlink="http://www.w3.org/1999/xlink" content-type="dwc:institutional_code" xlink:type="simple">IBSP</named-content> 181200); Cave ICCA_052 (<named-content xmlns:xlink="http://www.w3.org/1999/xlink" content-type="dwc:verbatimCoordinates" xlink:type="simple"><named-content content-type="geo-json" specific-use="{&#34;type&#34;:&#34;Point&#34;,&#34;coordinates&#34;:[-45.849167,-20.346667]}" id="NCID0E3JCK" xlink:type="simple">20°20'48"S, 45°50'57"W</named-content></named-content>), 2♀ (<named-content xmlns:xlink="http://www.w3.org/1999/xlink" content-type="dwc:institutional_code" xlink:type="simple">IBSP</named-content> 181228, <named-content xmlns:xlink="http://www.w3.org/1999/xlink" content-type="dwc:institutional_code" xlink:type="simple">IBSP</named-content> 181235); Cave ICCA_053 (<named-content xmlns:xlink="http://www.w3.org/1999/xlink" content-type="dwc:verbatimCoordinates" xlink:type="simple"><named-content content-type="geo-json" specific-use="{&#34;type&#34;:&#34;Point&#34;,&#34;coordinates&#34;:[-45.848889,-20.346944]}" id="NCID0EEKCK" xlink:type="simple">20°20'49"S, 45°50'56"W</named-content></named-content>), 1♀ (<named-content xmlns:xlink="http://www.w3.org/1999/xlink" content-type="dwc:institutional_code" xlink:type="simple">IBSP</named-content> 181223); Cave ICCA–068 (<named-content xmlns:xlink="http://www.w3.org/1999/xlink" content-type="dwc:verbatimCoordinates" xlink:type="simple"><named-content content-type="geo-json" specific-use="{&#34;type&#34;:&#34;Point&#34;,&#34;coordinates&#34;:[-45.847778,-20.347222]}" id="NCID0EMKCK" xlink:type="simple">20°20'50"S, 45°50'52"W</named-content></named-content>), 1♀ (<named-content xmlns:xlink="http://www.w3.org/1999/xlink" content-type="dwc:institutional_code" xlink:type="simple">IBSP</named-content> 181237); Cave ICCA_072 (<named-content xmlns:xlink="http://www.w3.org/1999/xlink" content-type="dwc:verbatimCoordinates" xlink:type="simple"><named-content content-type="geo-json" specific-use="{&#34;type&#34;:&#34;Point&#34;,&#34;coordinates&#34;:[-45.848333,-20.347500]}" id="NCID0EUKCK" xlink:type="simple">20°20'51"S, 45°50'54"W</named-content></named-content>), 1♂ (<named-content xmlns:xlink="http://www.w3.org/1999/xlink" content-type="dwc:institutional_code" xlink:type="simple">IBSP</named-content> 181209); Cave ICCA–079 (<named-content xmlns:xlink="http://www.w3.org/1999/xlink" content-type="dwc:verbatimCoordinates" xlink:type="simple"><named-content content-type="geo-json" specific-use="{&#34;type&#34;:&#34;Point&#34;,&#34;coordinates&#34;:[-45.847778,-20.347778]}" id="NCID0E3KCK" xlink:type="simple">20°20'52"S, 45°50'52"W</named-content></named-content>), 1♂ 1♀ (<named-content xmlns:xlink="http://www.w3.org/1999/xlink" content-type="dwc:institutional_code" xlink:type="simple">IBSP</named-content> 181220); Cave ICCA_081 (<named-content xmlns:xlink="http://www.w3.org/1999/xlink" content-type="dwc:verbatimCoordinates" xlink:type="simple"><named-content content-type="geo-json" specific-use="{&#34;type&#34;:&#34;Point&#34;,&#34;coordinates&#34;:[-45.847778,-20.347778]}" id="NCID0EELCK" xlink:type="simple">20°20'52"S, 45°50'52"W</named-content></named-content>), 2♀ (<named-content xmlns:xlink="http://www.w3.org/1999/xlink" content-type="dwc:institutional_code" xlink:type="simple">IBSP</named-content> 181211, <named-content xmlns:xlink="http://www.w3.org/1999/xlink" content-type="dwc:institutional_code" xlink:type="simple">IBSP</named-content> 181213); Cave ICCA_082 (<named-content xmlns:xlink="http://www.w3.org/1999/xlink" content-type="dwc:verbatimCoordinates" xlink:type="simple"><named-content content-type="geo-json" specific-use="{&#34;type&#34;:&#34;Point&#34;,&#34;coordinates&#34;:[-45.848611,-20.347500]}" id="NCID0EMLCK" xlink:type="simple">20°20'51"S, 45°50'55"W</named-content></named-content>), 1♀ (<named-content xmlns:xlink="http://www.w3.org/1999/xlink" content-type="dwc:institutional_code" xlink:type="simple">IBSP</named-content> 181210); <!--PageBreak-->Cave ICCA_103 (<named-content xmlns:xlink="http://www.w3.org/1999/xlink" content-type="dwc:verbatimCoordinates" xlink:type="simple"><named-content content-type="geo-json" specific-use="{&#34;type&#34;:&#34;Point&#34;,&#34;coordinates&#34;:[-45.846111,-20.348333]}" id="NCID0EWLCK" xlink:type="simple">20°20'54"S, 45°50'46"W</named-content></named-content>), 1♂ (<named-content xmlns:xlink="http://www.w3.org/1999/xlink" content-type="dwc:institutional_code" xlink:type="simple">IBSP</named-content> 181196); Cave ICCA_129 (<named-content xmlns:xlink="http://www.w3.org/1999/xlink" content-type="dwc:verbatimCoordinates" xlink:type="simple"><named-content content-type="geo-json" specific-use="{&#34;type&#34;:&#34;Point&#34;,&#34;coordinates&#34;:[-45.843056,-20.350833]}" id="NCID0E5LCK" xlink:type="simple">20°21'3"S, 45°50'35"W</named-content></named-content>), 3♀, 4–22/XI/2013 (<named-content xmlns:xlink="http://www.w3.org/1999/xlink" content-type="dwc:institutional_code" xlink:type="simple">IBSP</named-content> 181203, <named-content xmlns:xlink="http://www.w3.org/1999/xlink" content-type="dwc:institutional_code" xlink:type="simple">IBSP</named-content> 181219, <named-content xmlns:xlink="http://www.w3.org/1999/xlink" content-type="dwc:institutional_code" xlink:type="simple">IBSP</named-content> 181232); Cave ICCA_139 (<named-content xmlns:xlink="http://www.w3.org/1999/xlink" content-type="dwc:verbatimCoordinates" xlink:type="simple"><named-content content-type="geo-json" specific-use="{&#34;type&#34;:&#34;Point&#34;,&#34;coordinates&#34;:[-45.845000,-20.348889]}" id="NCID0EGMCK" xlink:type="simple">20°20'56"S, 45°50'42"W</named-content></named-content>), 1♂ 3♀, 4–22/XI/2013 (<named-content xmlns:xlink="http://www.w3.org/1999/xlink" content-type="dwc:institutional_code" xlink:type="simple">IBSP</named-content> 181198, <named-content xmlns:xlink="http://www.w3.org/1999/xlink" content-type="dwc:institutional_code" xlink:type="simple">IBSP</named-content> 181207, <named-content xmlns:xlink="http://www.w3.org/1999/xlink" content-type="dwc:institutional_code" xlink:type="simple">IBSP</named-content> 181224); Cave ICCA–141 (<named-content xmlns:xlink="http://www.w3.org/1999/xlink" content-type="dwc:verbatimCoordinates" xlink:type="simple"><named-content content-type="geo-json" specific-use="{&#34;type&#34;:&#34;Point&#34;,&#34;coordinates&#34;:[-45.845000,-20.348056]}" id="NCID0EOMCK" xlink:type="simple">20°20'53"S, 45°50'42"W</named-content></named-content>), 2♀ (<named-content xmlns:xlink="http://www.w3.org/1999/xlink" content-type="dwc:institutional_code" xlink:type="simple">IBSP</named-content> 181202); Cave ICCA_142 (<named-content xmlns:xlink="http://www.w3.org/1999/xlink" content-type="dwc:verbatimCoordinates" xlink:type="simple"><named-content content-type="geo-json" specific-use="{&#34;type&#34;:&#34;Point&#34;,&#34;coordinates&#34;:[-45.843333,-20.348333]}" id="NCID0EWMCK" xlink:type="simple">20°20'54"S, 45°50'36"W</named-content></named-content>), 1♂ 1♀ (<named-content xmlns:xlink="http://www.w3.org/1999/xlink" content-type="dwc:institutional_code" xlink:type="simple">IBSP</named-content> 181214, <named-content xmlns:xlink="http://www.w3.org/1999/xlink" content-type="dwc:institutional_code" xlink:type="simple">IBSP</named-content> 181236); Cave ICCA_158 (<named-content xmlns:xlink="http://www.w3.org/1999/xlink" content-type="dwc:verbatimCoordinates" xlink:type="simple"><named-content content-type="geo-json" specific-use="{&#34;type&#34;:&#34;Point&#34;,&#34;coordinates&#34;:[-45.843056,-20.349722]}" id="NCID0E5MCK" xlink:type="simple">20°20'59"S, 45°50'35"W</named-content></named-content>), 1♀, 13–21/I/2014 (<named-content xmlns:xlink="http://www.w3.org/1999/xlink" content-type="dwc:institutional_code" xlink:type="simple">IBSP</named-content> 181218); Cave ICCA_187 (<named-content xmlns:xlink="http://www.w3.org/1999/xlink" content-type="dwc:verbatimCoordinates" xlink:type="simple"><named-content content-type="geo-json" specific-use="{&#34;type&#34;:&#34;Point&#34;,&#34;coordinates&#34;:[-45.842778,-20.350833]}" id="NCID0EGNCK" xlink:type="simple">20°21'3"S, 45°50'34"W</named-content></named-content>), 1♀ (<named-content xmlns:xlink="http://www.w3.org/1999/xlink" content-type="dwc:institutional_code" xlink:type="simple">IBSP</named-content> 181239); Cave ICCA_208 (<named-content xmlns:xlink="http://www.w3.org/1999/xlink" content-type="dwc:verbatimCoordinates" xlink:type="simple"><named-content content-type="geo-json" specific-use="{&#34;type&#34;:&#34;Point&#34;,&#34;coordinates&#34;:[-45.844722,-20.349722]}" id="NCID0EONCK" xlink:type="simple">20°20'59"S, 45°50'41"W</named-content></named-content>), 1♂ (<named-content xmlns:xlink="http://www.w3.org/1999/xlink" content-type="dwc:institutional_code" xlink:type="simple">IBSP</named-content> 181234); Cave ICCA–209 (<named-content xmlns:xlink="http://www.w3.org/1999/xlink" content-type="dwc:verbatimCoordinates" xlink:type="simple"><named-content content-type="geo-json" specific-use="{&#34;type&#34;:&#34;Point&#34;,&#34;coordinates&#34;:[-45.840833,-20.350833]}" id="NCID0EWNCK" xlink:type="simple">20°21'3"S, 45°50'27"W</named-content></named-content>), 1♂ 1♀ (<named-content xmlns:xlink="http://www.w3.org/1999/xlink" content-type="dwc:institutional_code" xlink:type="simple">IBSP</named-content> 181225); Cave ICCA_211 (<named-content xmlns:xlink="http://www.w3.org/1999/xlink" content-type="dwc:verbatimCoordinates" xlink:type="simple"><named-content content-type="geo-json" specific-use="{&#34;type&#34;:&#34;Point&#34;,&#34;coordinates&#34;:[-45.840833,-20.350556]}" id="NCID0E5NCK" xlink:type="simple">20°21'2"S, 45°50'27"W</named-content></named-content>), 2♀ (<named-content xmlns:xlink="http://www.w3.org/1999/xlink" content-type="dwc:institutional_code" xlink:type="simple">IBSP</named-content> 181222); Cave ICCA_247 (<named-content xmlns:xlink="http://www.w3.org/1999/xlink" content-type="dwc:verbatimCoordinates" xlink:type="simple"><named-content content-type="geo-json" specific-use="{&#34;type&#34;:&#34;Point&#34;,&#34;coordinates&#34;:[-45.839722,-20.350833]}" id="NCID0EGOCK" xlink:type="simple">20°21'3"S, 45°50'23"W</named-content></named-content>)<!--PageBreak-->, 1♀, 13–21/I/2014 (<named-content xmlns:xlink="http://www.w3.org/1999/xlink" content-type="dwc:institutional_code" xlink:type="simple">IBSP</named-content> 181206); Cave ICCA_353 (<named-content xmlns:xlink="http://www.w3.org/1999/xlink" content-type="dwc:verbatimCoordinates" xlink:type="simple"><named-content content-type="geo-json" specific-use="{&#34;type&#34;:&#34;Point&#34;,&#34;coordinates&#34;:[-45.838333,-20.351389]}" id="NCID0EQOCK" xlink:type="simple">20°21'5"S, 45°50'18"W</named-content></named-content>), 1♀ (<named-content xmlns:xlink="http://www.w3.org/1999/xlink" content-type="dwc:institutional_code" xlink:type="simple">IBSP</named-content> 181221); Cave ICCA_355 (<named-content xmlns:xlink="http://www.w3.org/1999/xlink" content-type="dwc:verbatimCoordinates" xlink:type="simple"><named-content content-type="geo-json" specific-use="{&#34;type&#34;:&#34;Point&#34;,&#34;coordinates&#34;:[-45.839167,-20.351667]}" id="NCID0EYOCK" xlink:type="simple">20°21'6"S, 45°50'21"W</named-content></named-content>), 1♂ (<named-content xmlns:xlink="http://www.w3.org/1999/xlink" content-type="dwc:institutional_code" xlink:type="simple">IBSP</named-content> 181238); Cave ICCA–531 (<named-content xmlns:xlink="http://www.w3.org/1999/xlink" content-type="dwc:verbatimCoordinates" xlink:type="simple"><named-content content-type="geo-json" specific-use="{&#34;type&#34;:&#34;Point&#34;,&#34;coordinates&#34;:[-45.840556,-20.349444]}" id="NCID0EAPCK" xlink:type="simple">20°20'58"S, 45°50'26"W</named-content></named-content>), 1♂ (<named-content xmlns:xlink="http://www.w3.org/1999/xlink" content-type="dwc:institutional_code" xlink:type="simple">IBSP</named-content> 181215); <!--PageBreak-->Cave ICCA_533 (<named-content xmlns:xlink="http://www.w3.org/1999/xlink" content-type="dwc:verbatimCoordinates" xlink:type="simple"><named-content content-type="geo-json" specific-use="{&#34;type&#34;:&#34;Point&#34;,&#34;coordinates&#34;:[-45.840556,-20.349444]}" id="NCID0EKPCK" xlink:type="simple">20°20'58"S, 45°50'26"W</named-content></named-content>), 2♀ (<named-content xmlns:xlink="http://www.w3.org/1999/xlink" content-type="dwc:institutional_code" xlink:type="simple">IBSP</named-content> 181195); Cave ICCA_566 (<named-content xmlns:xlink="http://www.w3.org/1999/xlink" content-type="dwc:verbatimCoordinates" xlink:type="simple"><named-content content-type="geo-json" specific-use="{&#34;type&#34;:&#34;Point&#34;,&#34;coordinates&#34;:[-45.848611,-20.345000]}" id="NCID0ESPCK" xlink:type="simple">20°20'42"S, 45°50'55"W</named-content></named-content>), 1♀, 13–21/I/2014 (<named-content xmlns:xlink="http://www.w3.org/1999/xlink" content-type="dwc:institutional_code" xlink:type="simple">IBSP</named-content> 181194); Cave ICCA_568 (<named-content xmlns:xlink="http://www.w3.org/1999/xlink" content-type="dwc:verbatimCoordinates" xlink:type="simple"><named-content content-type="geo-json" specific-use="{&#34;type&#34;:&#34;Point&#34;,&#34;coordinates&#34;:[-45.848889,-20.347222]}" id="NCID0E1PCK" xlink:type="simple">20°20'50"S, 45°50'56"W</named-content></named-content>), 1♀, 13–21/I/2014 (<named-content xmlns:xlink="http://www.w3.org/1999/xlink" content-type="dwc:institutional_code" xlink:type="simple">IBSP</named-content> 181197); Cave ICCA_574 (<named-content xmlns:xlink="http://www.w3.org/1999/xlink" content-type="dwc:verbatimCoordinates" xlink:type="simple"><named-content content-type="geo-json" specific-use="{&#34;type&#34;:&#34;Point&#34;,&#34;coordinates&#34;:[-45.838889,-20.351667]}" id="NCID0ECQCK" xlink:type="simple">20°21'6"S, 45°50'20"W</named-content></named-content>), 1♀ (<named-content xmlns:xlink="http://www.w3.org/1999/xlink" content-type="dwc:institutional_code" xlink:type="simple">IBSP</named-content> 181204), all collected between 4–22/XI/2013 by A. P. Bueno <italic>et al.</italic>; Pains, Cave Ressurgência da Loca D’Água (<named-content xmlns:xlink="http://www.w3.org/1999/xlink" content-type="dwc:verbatimCoordinates" xlink:type="simple"><named-content content-type="geo-json" specific-use="{&#34;type&#34;:&#34;Point&#34;,&#34;coordinates&#34;:[-45.690000,-20.430000]}" id="NCID0EMQCK" xlink:type="simple">20°25'48"S, 45°41'24"W</named-content></named-content>), 9♀, 07/IX/2001 (<named-content xmlns:xlink="http://www.w3.org/1999/xlink" content-type="dwc:institutional_code" xlink:type="simple">IBSP</named-content> 71854, <named-content xmlns:xlink="http://www.w3.org/1999/xlink" content-type="dwc:institutional_code" xlink:type="simple">IBSP</named-content> 71856), P. Gnaspini coll.; Cave Gruta do Topo (<named-content xmlns:xlink="http://www.w3.org/1999/xlink" content-type="dwc:verbatimCoordinates" xlink:type="simple"><named-content content-type="geo-json" specific-use="{&#34;type&#34;:&#34;Point&#34;,&#34;coordinates&#34;:[-45.670000,-20.360000]}" id="NCID0EUQCK" xlink:type="simple">20°21'36"S, 45°40'12"W</named-content></named-content>), 1♀, 01/XI/2005 (<named-content xmlns:xlink="http://www.w3.org/1999/xlink" content-type="dwc:institutional_code" xlink:type="simple">IBSP</named-content> 71901) M.E. Bichuette coll.; Cave Gruta Arcaica, 2♀, 25/I/2008 (<named-content xmlns:xlink="http://www.w3.org/1999/xlink" content-type="dwc:institutional_code" xlink:type="simple">IBSP</named-content> 118679); Cave Gruta Sem Fim, 7♂ 10♀, 24–25/I/2008 (<named-content xmlns:xlink="http://www.w3.org/1999/xlink" content-type="dwc:institutional_code" xlink:type="simple">IBSP</named-content> 118670, <named-content xmlns:xlink="http://www.w3.org/1999/xlink" content-type="dwc:institutional_code" xlink:type="simple">IBSP</named-content> 118673, <named-content xmlns:xlink="http://www.w3.org/1999/xlink" content-type="dwc:institutional_code" xlink:type="simple">IBSP</named-content> 118693, <named-content xmlns:xlink="http://www.w3.org/1999/xlink" content-type="dwc:institutional_code" xlink:type="simple">IBSP</named-content> 118682, <named-content xmlns:xlink="http://www.w3.org/1999/xlink" content-type="dwc:institutional_code" xlink:type="simple">IBSP</named-content> 118698, <named-content xmlns:xlink="http://www.w3.org/1999/xlink" content-type="dwc:institutional_code" xlink:type="simple">IBSP</named-content> 118705), E.O. Machado &amp; J.P.P.P. Barbosa coll.; Cave ICPA_031 (<named-content xmlns:xlink="http://www.w3.org/1999/xlink" content-type="dwc:verbatimCoordinates" xlink:type="simple"><named-content content-type="geo-json" specific-use="{&#34;type&#34;:&#34;Point&#34;,&#34;coordinates&#34;:[-45.608889,-20.376944]}" id="NCID0E3QCK" xlink:type="simple">20°22'37"S, 45°36'32"W</named-content></named-content>), 1♂ (<named-content xmlns:xlink="http://www.w3.org/1999/xlink" content-type="dwc:institutional_code" xlink:type="simple">IBSP</named-content> 181163); Cave ICPA_041 (<named-content xmlns:xlink="http://www.w3.org/1999/xlink" content-type="dwc:verbatimCoordinates" xlink:type="simple"><named-content content-type="geo-json" specific-use="{&#34;type&#34;:&#34;Point&#34;,&#34;coordinates&#34;:[-45.606389,-20.370000]}" id="NCID0EERCK" xlink:type="simple">20°22'12"S, 45°36'23"W</named-content></named-content>)<!--PageBreak-->, 1♀ (<named-content xmlns:xlink="http://www.w3.org/1999/xlink" content-type="dwc:institutional_code" xlink:type="simple">IBSP</named-content> 181159); Cave ICPA_144 (<named-content xmlns:xlink="http://www.w3.org/1999/xlink" content-type="dwc:verbatimCoordinates" xlink:type="simple"><named-content content-type="geo-json" specific-use="{&#34;type&#34;:&#34;Point&#34;,&#34;coordinates&#34;:[-45.610833,-20.371389]}" id="NCID0EORCK" xlink:type="simple">20°22'17"S, 45°36'39"W</named-content></named-content>), 2♀, 24–27/IV/2012 (<named-content xmlns:xlink="http://www.w3.org/1999/xlink" content-type="dwc:institutional_code" xlink:type="simple">IBSP</named-content> 174926); 1♀, 28–29/XI/2012 (<named-content xmlns:xlink="http://www.w3.org/1999/xlink" content-type="dwc:institutional_code" xlink:type="simple">IBSP</named-content> 174928); Cave ICPA_146 (<named-content xmlns:xlink="http://www.w3.org/1999/xlink" content-type="dwc:verbatimCoordinates" xlink:type="simple"><named-content content-type="geo-json" specific-use="{&#34;type&#34;:&#34;Point&#34;,&#34;coordinates&#34;:[-45.611667,-20.371111]}" id="NCID0EWRCK" xlink:type="simple">20°22'16"S, 45°36'42"W</named-content></named-content>), 1♀, 28–29/XI/2012 (<named-content xmlns:xlink="http://www.w3.org/1999/xlink" content-type="dwc:institutional_code" xlink:type="simple">IBSP</named-content> 174927); Cave ICPA_631 (<named-content xmlns:xlink="http://www.w3.org/1999/xlink" content-type="dwc:verbatimCoordinates" xlink:type="simple"><named-content content-type="geo-json" specific-use="{&#34;type&#34;:&#34;Point&#34;,&#34;coordinates&#34;:[-45.604444,-20.373611]}" id="NCID0E5RCK" xlink:type="simple">20°22'25"S, 45°36'16"W</named-content></named-content>), 1♀ (<named-content xmlns:xlink="http://www.w3.org/1999/xlink" content-type="dwc:institutional_code" xlink:type="simple">IBSP</named-content> 181160); Cave ICPA_636 (<named-content xmlns:xlink="http://www.w3.org/1999/xlink" content-type="dwc:verbatimCoordinates" xlink:type="simple"><named-content content-type="geo-json" specific-use="{&#34;type&#34;:&#34;Point&#34;,&#34;coordinates&#34;:[-45.602778,-20.370556]}" id="NCID0EGSCK" xlink:type="simple">20°22'14"S, 45°36'10"W</named-content></named-content>), 1♀ (<named-content xmlns:xlink="http://www.w3.org/1999/xlink" content-type="dwc:institutional_code" xlink:type="simple">IBSP</named-content> 181189); Cave ICPA_639 (<named-content xmlns:xlink="http://www.w3.org/1999/xlink" content-type="dwc:verbatimCoordinates" xlink:type="simple"><named-content content-type="geo-json" specific-use="{&#34;type&#34;:&#34;Point&#34;,&#34;coordinates&#34;:[-45.601944,-20.370556]}" id="NCID0EOSCK" xlink:type="simple">20°22'14"S, 45°36'7"W</named-content></named-content>), 2♀ (<named-content xmlns:xlink="http://www.w3.org/1999/xlink" content-type="dwc:institutional_code" xlink:type="simple">IBSP</named-content> 181167); Cave ICPA_665 (<named-content xmlns:xlink="http://www.w3.org/1999/xlink" content-type="dwc:verbatimCoordinates" xlink:type="simple"><named-content content-type="geo-json" specific-use="{&#34;type&#34;:&#34;Point&#34;,&#34;coordinates&#34;:[-45.604722,-20.373611]}" id="NCID0EWSCK" xlink:type="simple">20°22'25"S, 45°36'17"W</named-content></named-content>), 1♀ (<named-content xmlns:xlink="http://www.w3.org/1999/xlink" content-type="dwc:institutional_code" xlink:type="simple">IBSP</named-content> 181188); Cave ICPA_671 (<named-content xmlns:xlink="http://www.w3.org/1999/xlink" content-type="dwc:verbatimCoordinates" xlink:type="simple"><named-content content-type="geo-json" specific-use="{&#34;type&#34;:&#34;Point&#34;,&#34;coordinates&#34;:[-45.605000,-20.370833]}" id="NCID0E5SCK" xlink:type="simple">20°22'15"S, 45°36'18"W</named-content></named-content>), 1♀ (<named-content xmlns:xlink="http://www.w3.org/1999/xlink" content-type="dwc:institutional_code" xlink:type="simple">IBSP</named-content> 181179); Cave ICPA_685 (<named-content xmlns:xlink="http://www.w3.org/1999/xlink" content-type="dwc:verbatimCoordinates" xlink:type="simple"><named-content content-type="geo-json" specific-use="{&#34;type&#34;:&#34;Point&#34;,&#34;coordinates&#34;:[-45.608056,-20.377500]}" id="NCID0EGTCK" xlink:type="simple">20°22'39"S, 45°36'29"W</named-content></named-content>), 1♀ (<named-content xmlns:xlink="http://www.w3.org/1999/xlink" content-type="dwc:institutional_code" xlink:type="simple">IBSP</named-content> 181170); Cave ICPA_692 (<named-content xmlns:xlink="http://www.w3.org/1999/xlink" content-type="dwc:verbatimCoordinates" xlink:type="simple"><named-content content-type="geo-json" specific-use="{&#34;type&#34;:&#34;Point&#34;,&#34;coordinates&#34;:[-45.604722,-20.369722]}" id="NCID0EOTCK" xlink:type="simple">20°22'11"S, 45°36'17"W</named-content></named-content>), 2♀ (<named-content xmlns:xlink="http://www.w3.org/1999/xlink" content-type="dwc:institutional_code" xlink:type="simple">IBSP</named-content> 181171, <named-content xmlns:xlink="http://www.w3.org/1999/xlink" content-type="dwc:institutional_code" xlink:type="simple">IBSP</named-content> 181184); Cave ICPA_693 (<named-content xmlns:xlink="http://www.w3.org/1999/xlink" content-type="dwc:verbatimCoordinates" xlink:type="simple"><named-content content-type="geo-json" specific-use="{&#34;type&#34;:&#34;Point&#34;,&#34;coordinates&#34;:[-45.602778,-20.370556]}" id="NCID0EWTCK" xlink:type="simple">20°22'14"S, 45°36'10"W</named-content></named-content>), 1♀ (<named-content xmlns:xlink="http://www.w3.org/1999/xlink" content-type="dwc:institutional_code" xlink:type="simple">IBSP</named-content> 181191); Cave ICPA_697 (<named-content xmlns:xlink="http://www.w3.org/1999/xlink" content-type="dwc:verbatimCoordinates" xlink:type="simple"><named-content content-type="geo-json" specific-use="{&#34;type&#34;:&#34;Point&#34;,&#34;coordinates&#34;:[-45.603889,-20.372222]}" id="NCID0E5TCK" xlink:type="simple">20°22'20"S, 45°36'14"W</named-content></named-content>), 2♀ (<named-content xmlns:xlink="http://www.w3.org/1999/xlink" content-type="dwc:institutional_code" xlink:type="simple">IBSP</named-content> 181172, <named-content xmlns:xlink="http://www.w3.org/1999/xlink" content-type="dwc:institutional_code" xlink:type="simple">IBSP</named-content> 181175); Cave ICPA_699 (<named-content xmlns:xlink="http://www.w3.org/1999/xlink" content-type="dwc:verbatimCoordinates" xlink:type="simple"><named-content content-type="geo-json" specific-use="{&#34;type&#34;:&#34;Point&#34;,&#34;coordinates&#34;:[-45.603056,-20.373611]}" id="NCID0EGUCK" xlink:type="simple">20°22'25"S, 45°36'11"W</named-content></named-content>), 3♀(<named-content xmlns:xlink="http://www.w3.org/1999/xlink" content-type="dwc:institutional_code" xlink:type="simple">IBSP</named-content> 181177, <named-content xmlns:xlink="http://www.w3.org/1999/xlink" content-type="dwc:institutional_code" xlink:type="simple">IBSP</named-content> 181175); Cave ICPA_700 (<named-content xmlns:xlink="http://www.w3.org/1999/xlink" content-type="dwc:verbatimCoordinates" xlink:type="simple"><named-content content-type="geo-json" specific-use="{&#34;type&#34;:&#34;Point&#34;,&#34;coordinates&#34;:[-45.608056,-20.373333]}" id="NCID0EOUCK" xlink:type="simple">20°22'24"S, 45°36'29"W</named-content></named-content>), 1♂ (<named-content xmlns:xlink="http://www.w3.org/1999/xlink" content-type="dwc:institutional_code" xlink:type="simple">IBSP</named-content> 181193); Cave ICPA_710 (<named-content xmlns:xlink="http://www.w3.org/1999/xlink" content-type="dwc:verbatimCoordinates" xlink:type="simple"><named-content content-type="geo-json" specific-use="{&#34;type&#34;:&#34;Point&#34;,&#34;coordinates&#34;:[-45.604167,-20.376944]}" id="NCID0EWUCK" xlink:type="simple">20°22'37"S, 45°36'15"W</named-content></named-content>), 1♂ (<named-content xmlns:xlink="http://www.w3.org/1999/xlink" content-type="dwc:institutional_code" xlink:type="simple">IBSP</named-content> 181161); Cave ICPA_711 (<named-content xmlns:xlink="http://www.w3.org/1999/xlink" content-type="dwc:verbatimCoordinates" xlink:type="simple"><named-content content-type="geo-json" specific-use="{&#34;type&#34;:&#34;Point&#34;,&#34;coordinates&#34;:[-45.605278,-20.374167]}" id="NCID0E5UCK" xlink:type="simple">20°22'27"S, 45°36'19"W</named-content></named-content>), 1♀ (<named-content xmlns:xlink="http://www.w3.org/1999/xlink" content-type="dwc:institutional_code" xlink:type="simple">IBSP</named-content> 181176); Cave ICPA_731 (<named-content xmlns:xlink="http://www.w3.org/1999/xlink" content-type="dwc:verbatimCoordinates" xlink:type="simple"><named-content content-type="geo-json" specific-use="{&#34;type&#34;:&#34;Point&#34;,&#34;coordinates&#34;:[-45.608611,-20.374722]}" id="NCID0EGVCK" xlink:type="simple">20°22'29"S, 45°36'31"W</named-content></named-content>), 3♀ (<named-content xmlns:xlink="http://www.w3.org/1999/xlink" content-type="dwc:institutional_code" xlink:type="simple">IBSP</named-content> 181162, <named-content xmlns:xlink="http://www.w3.org/1999/xlink" content-type="dwc:institutional_code" xlink:type="simple">IBSP</named-content> 181165); Cave ICPA_731 (<named-content xmlns:xlink="http://www.w3.org/1999/xlink" content-type="dwc:verbatimCoordinates" xlink:type="simple"><named-content content-type="geo-json" specific-use="{&#34;type&#34;:&#34;Point&#34;,&#34;coordinates&#34;:[-45.608611,-20.374722]}" id="NCID0EOVCK" xlink:type="simple">20°22'29"S, 45°36'31"W</named-content></named-content>), 1♀ (<named-content xmlns:xlink="http://www.w3.org/1999/xlink" content-type="dwc:institutional_code" xlink:type="simple">IBSP</named-content> 181165); Cave MV_014 (<named-content xmlns:xlink="http://www.w3.org/1999/xlink" content-type="dwc:verbatimCoordinates" xlink:type="simple"><named-content content-type="geo-json" specific-use="{&#34;type&#34;:&#34;Point&#34;,&#34;coordinates&#34;:[-45.603056,-20.372778]}" id="NCID0EWVCK" xlink:type="simple">20°22'22"S, 45°36'11"W</named-content></named-content>), 2♀ (<named-content xmlns:xlink="http://www.w3.org/1999/xlink" content-type="dwc:institutional_code" xlink:type="simple">IBSP</named-content> 181185, <named-content xmlns:xlink="http://www.w3.org/1999/xlink" content-type="dwc:institutional_code" xlink:type="simple">IBSP</named-content> 181186); Cave MV_018 (<named-content xmlns:xlink="http://www.w3.org/1999/xlink" content-type="dwc:verbatimCoordinates" xlink:type="simple"><named-content content-type="geo-json" specific-use="{&#34;type&#34;:&#34;Point&#34;,&#34;coordinates&#34;:[-45.603889,-20.373889]}" id="NCID0E5VCK" xlink:type="simple">20°22'26"S, 45°36'14"W</named-content></named-content>), 1♂ (<named-content xmlns:xlink="http://www.w3.org/1999/xlink" content-type="dwc:institutional_code" xlink:type="simple">IBSP</named-content> 181180); Cave MV_019 (<named-content xmlns:xlink="http://www.w3.org/1999/xlink" content-type="dwc:verbatimCoordinates" xlink:type="simple"><named-content content-type="geo-json" specific-use="{&#34;type&#34;:&#34;Point&#34;,&#34;coordinates&#34;:[-45.603889,-20.374167]}" id="NCID0EGWCK" xlink:type="simple">20°22'27"S, 45°36'14"W</named-content></named-content>), 1♀ (<named-content xmlns:xlink="http://www.w3.org/1999/xlink" content-type="dwc:institutional_code" xlink:type="simple">IBSP</named-content> 181168); Cave MV_025 (<named-content xmlns:xlink="http://www.w3.org/1999/xlink" content-type="dwc:verbatimCoordinates" xlink:type="simple"><named-content content-type="geo-json" specific-use="{&#34;type&#34;:&#34;Point&#34;,&#34;coordinates&#34;:[-45.603889,-20.372778]}" id="NCID0EOWCK" xlink:type="simple">20°22'22"S, 45°36'14"W</named-content></named-content>), 1♀ (<named-content xmlns:xlink="http://www.w3.org/1999/xlink" content-type="dwc:institutional_code" xlink:type="simple">IBSP</named-content> 181169); Cave MV_027 (<named-content xmlns:xlink="http://www.w3.org/1999/xlink" content-type="dwc:verbatimCoordinates" xlink:type="simple"><named-content content-type="geo-json" specific-use="{&#34;type&#34;:&#34;Point&#34;,&#34;coordinates&#34;:[-45.603611,-20.373611]}" id="NCID0EWWCK" xlink:type="simple">20°22'25"S, 45°36'13"W</named-content></named-content>), 1♀ (<named-content xmlns:xlink="http://www.w3.org/1999/xlink" content-type="dwc:institutional_code" xlink:type="simple">IBSP</named-content> 181187); Cave MV_036 (<named-content xmlns:xlink="http://www.w3.org/1999/xlink" content-type="dwc:verbatimCoordinates" xlink:type="simple"><named-content content-type="geo-json" specific-use="{&#34;type&#34;:&#34;Point&#34;,&#34;coordinates&#34;:[-45.603056,-20.373333]}" id="NCID0E5WCK" xlink:type="simple">20°22'24"S, 45°36'11"W</named-content></named-content>), 1♀ (<named-content xmlns:xlink="http://www.w3.org/1999/xlink" content-type="dwc:institutional_code" xlink:type="simple">IBSP</named-content> 181192); Cave MV_037 (<named-content xmlns:xlink="http://www.w3.org/1999/xlink" content-type="dwc:verbatimCoordinates" xlink:type="simple"><named-content content-type="geo-json" specific-use="{&#34;type&#34;:&#34;Point&#34;,&#34;coordinates&#34;:[-45.603333,-20.373611]}" id="NCID0EGXCK" xlink:type="simple">20°22'25"S, 45°36'12"W</named-content></named-content>), 1♀ (<named-content xmlns:xlink="http://www.w3.org/1999/xlink" content-type="dwc:institutional_code" xlink:type="simple">IBSP</named-content> 181181); Cave MV–044 (<named-content xmlns:xlink="http://www.w3.org/1999/xlink" content-type="dwc:verbatimCoordinates" xlink:type="simple"><named-content content-type="geo-json" specific-use="{&#34;type&#34;:&#34;Point&#34;,&#34;coordinates&#34;:[-45.602500,-20.371389]}" id="NCID0EOXCK" xlink:type="simple">20°22'17"S, 45°36'9"W</named-content></named-content>), 2♀ (<named-content xmlns:xlink="http://www.w3.org/1999/xlink" content-type="dwc:institutional_code" xlink:type="simple">IBSP</named-content> 181174); Cave MV_090 (<named-content xmlns:xlink="http://www.w3.org/1999/xlink" content-type="dwc:verbatimCoordinates" xlink:type="simple"><named-content content-type="geo-json" specific-use="{&#34;type&#34;:&#34;Point&#34;,&#34;coordinates&#34;:[-45.607500,-20.374444]}" id="NCID0EWXCK" xlink:type="simple">20°22'28"S, 45°36'27"W</named-content></named-content>), 1♀ (<named-content xmlns:xlink="http://www.w3.org/1999/xlink" content-type="dwc:institutional_code" xlink:type="simple">IBSP</named-content> 181166); Cave MV_16 (<named-content xmlns:xlink="http://www.w3.org/1999/xlink" content-type="dwc:verbatimCoordinates" xlink:type="simple"><named-content content-type="geo-json" specific-use="{&#34;type&#34;:&#34;Point&#34;,&#34;coordinates&#34;:[-45.603056,-20.373611]}" id="NCID0E5XCK" xlink:type="simple">20°22'25"S, 45°36'11"W</named-content></named-content>), 1♀ (<named-content xmlns:xlink="http://www.w3.org/1999/xlink" content-type="dwc:institutional_code" xlink:type="simple">IBSP</named-content> 181190); Cave MV_27 (<named-content xmlns:xlink="http://www.w3.org/1999/xlink" content-type="dwc:verbatimCoordinates" xlink:type="simple"><named-content content-type="geo-json" specific-use="{&#34;type&#34;:&#34;Point&#34;,&#34;coordinates&#34;:[-45.603611,-20.373611]}" id="NCID0EGYCK" xlink:type="simple">20°22'25"S, 45°36'13"W</named-content></named-content>), 1♂ (<named-content xmlns:xlink="http://www.w3.org/1999/xlink" content-type="dwc:institutional_code" xlink:type="simple">IBSP</named-content> 181178); Cave MV_33 (<named-content xmlns:xlink="http://www.w3.org/1999/xlink" content-type="dwc:verbatimCoordinates" xlink:type="simple"><named-content content-type="geo-json" specific-use="{&#34;type&#34;:&#34;Point&#34;,&#34;coordinates&#34;:[-45.604444,-20.371389]}" id="NCID0EOYCK" xlink:type="simple">20°22'17"S, 45°36'16"W</named-content></named-content>), 2♂ (<named-content xmlns:xlink="http://www.w3.org/1999/xlink" content-type="dwc:institutional_code" xlink:type="simple">IBSP</named-content> 181183); Cave MV_44 (<named-content xmlns:xlink="http://www.w3.org/1999/xlink" content-type="dwc:verbatimCoordinates" xlink:type="simple"><named-content content-type="geo-json" specific-use="{&#34;type&#34;:&#34;Point&#34;,&#34;coordinates&#34;:[-45.602500,-20.371389]}" id="NCID0EWYCK" xlink:type="simple">20°22'17"S, 45°36'9"W</named-content></named-content>), 1♀ (<named-content xmlns:xlink="http://www.w3.org/1999/xlink" content-type="dwc:institutional_code" xlink:type="simple">IBSP</named-content> 181164), all collected on 18/II–9/III/2013 by A. P. Bueno <italic>et al.</italic>; Matozinhos, Cave MOC_113/114 (<named-content xmlns:xlink="http://www.w3.org/1999/xlink" content-type="dwc:verbatimCoordinates" xlink:type="simple"><named-content content-type="geo-json" specific-use="{&#34;type&#34;:&#34;Point&#34;,&#34;coordinates&#34;:[-44.020278,-19.555000]}" id="NCID0EAZCK" xlink:type="simple">19°33'18"S, 44°1'13"W</named-content></named-content>), 2♀, 04–15/IV/2011 (<named-content xmlns:xlink="http://www.w3.org/1999/xlink" content-type="dwc:institutional_code" xlink:type="simple">IBSP</named-content> 174831, <named-content xmlns:xlink="http://www.w3.org/1999/xlink" content-type="dwc:institutional_code" xlink:type="simple">IBSP</named-content> 174832); Cave MOC_118 (<named-content xmlns:xlink="http://www.w3.org/1999/xlink" content-type="dwc:verbatimCoordinates" xlink:type="simple"><named-content content-type="geo-json" specific-use="{&#34;type&#34;:&#34;Point&#34;,&#34;coordinates&#34;:[-44.017778,-19.548056]}" id="NCID0EIZCK" xlink:type="simple">19°32'53"S, 44°1'4"W</named-content></named-content>), 2♀, 04–15/IV/2011 (<named-content xmlns:xlink="http://www.w3.org/1999/xlink" content-type="dwc:institutional_code" xlink:type="simple">IBSP</named-content> 174835, <named-content xmlns:xlink="http://www.w3.org/1999/xlink" content-type="dwc:institutional_code" xlink:type="simple">IBSP</named-content> 174836); Cave MOC_120 (<named-content xmlns:xlink="http://www.w3.org/1999/xlink" content-type="dwc:verbatimCoordinates" xlink:type="simple"><named-content content-type="geo-json" specific-use="{&#34;type&#34;:&#34;Point&#34;,&#34;coordinates&#34;:[-44.018611,-19.551389]}" id="NCID0EQZCK" xlink:type="simple">19°33'5"S, 44°1'7"W</named-content></named-content>), 2♀, 04–15/IV/2011 (<named-content xmlns:xlink="http://www.w3.org/1999/xlink" content-type="dwc:institutional_code" xlink:type="simple">IBSP</named-content> 174839); 1♀, 29–30/VIII/2011 (<named-content xmlns:xlink="http://www.w3.org/1999/xlink" content-type="dwc:institutional_code" xlink:type="simple">IBSP</named-content> 174852); Cave MOC_123 (<named-content xmlns:xlink="http://www.w3.org/1999/xlink" content-type="dwc:verbatimCoordinates" xlink:type="simple"><named-content content-type="geo-json" specific-use="{&#34;type&#34;:&#34;Point&#34;,&#34;coordinates&#34;:[-44.019167,-19.553611]}" id="NCID0EYZCK" xlink:type="simple">19°33'13"S, 44°1'9"W</named-content></named-content>), 2♀, 04–15/IV/2011 (<named-content xmlns:xlink="http://www.w3.org/1999/xlink" content-type="dwc:institutional_code" xlink:type="simple">IBSP</named-content> 174840); Cave MOC_131 (<named-content xmlns:xlink="http://www.w3.org/1999/xlink" content-type="dwc:verbatimCoordinates" xlink:type="simple"><named-content content-type="geo-json" specific-use="{&#34;type&#34;:&#34;Point&#34;,&#34;coordinates&#34;:[-44.013611,-19.550556]}" id="NCID0EA1CK" xlink:type="simple">19°33'2"S, 44°0'49"W</named-content></named-content>), 2♀, 04–15/IV/2011 (<named-content xmlns:xlink="http://www.w3.org/1999/xlink" content-type="dwc:institutional_code" xlink:type="simple">IBSP</named-content> 174833, <named-content xmlns:xlink="http://www.w3.org/1999/xlink" content-type="dwc:institutional_code" xlink:type="simple">IBSP</named-content> 174834); Cave MOC_133 (<named-content xmlns:xlink="http://www.w3.org/1999/xlink" content-type="dwc:verbatimCoordinates" xlink:type="simple"><named-content content-type="geo-json" specific-use="{&#34;type&#34;:&#34;Point&#34;,&#34;coordinates&#34;:[-44.013611,-19.550833]}" id="NCID0EI1CK" xlink:type="simple">19°33'3"S, 44°0'49"W</named-content></named-content>), 2♀, 04–15/IV/2011 (<named-content xmlns:xlink="http://www.w3.org/1999/xlink" content-type="dwc:institutional_code" xlink:type="simple">IBSP</named-content> 174841); Cave MOC_135 (<named-content xmlns:xlink="http://www.w3.org/1999/xlink" content-type="dwc:verbatimCoordinates" xlink:type="simple"><named-content content-type="geo-json" specific-use="{&#34;type&#34;:&#34;Point&#34;,&#34;coordinates&#34;:[-44.005556,-19.554444]}" id="NCID0EQ1CK" xlink:type="simple">19°33'16"S, 44°0'20"W</named-content></named-content>), 2♂ 3♀, 04–15/IV/2011 (<named-content xmlns:xlink="http://www.w3.org/1999/xlink" content-type="dwc:institutional_code" xlink:type="simple">IBSP</named-content> 174842, <named-content xmlns:xlink="http://www.w3.org/1999/xlink" content-type="dwc:institutional_code" xlink:type="simple">IBSP</named-content> 174843, <named-content xmlns:xlink="http://www.w3.org/1999/xlink" content-type="dwc:institutional_code" xlink:type="simple">IBSP</named-content> 174853); Cave MOC_16 (<named-content xmlns:xlink="http://www.w3.org/1999/xlink" content-type="dwc:verbatimCoordinates" xlink:type="simple"><named-content content-type="geo-json" specific-use="{&#34;type&#34;:&#34;Point&#34;,&#34;coordinates&#34;:[-44.018056,-19.552500]}" id="NCID0EY1CK" xlink:type="simple">19°33'9"S, 44°1'5"W</named-content></named-content>), 2♀, 08–18/II/2011 (<named-content xmlns:xlink="http://www.w3.org/1999/xlink" content-type="dwc:institutional_code" xlink:type="simple">IBSP</named-content> 174818); Cave MOC_17 (<named-content xmlns:xlink="http://www.w3.org/1999/xlink" content-type="dwc:verbatimCoordinates" xlink:type="simple"><named-content content-type="geo-json" specific-use="{&#34;type&#34;:&#34;Point&#34;,&#34;coordinates&#34;:[-44.018333,-19.552500]}" id="NCID0EA2CK" xlink:type="simple">19°33'9"S, 44°1'6"W</named-content></named-content>), 1♀, 08–18/II/2011 (<named-content xmlns:xlink="http://www.w3.org/1999/xlink" content-type="dwc:institutional_code" xlink:type="simple">IBSP</named-content> 174819); Cave MOC_18 (<named-content xmlns:xlink="http://www.w3.org/1999/xlink" content-type="dwc:verbatimCoordinates" xlink:type="simple"><named-content content-type="geo-json" specific-use="{&#34;type&#34;:&#34;Point&#34;,&#34;coordinates&#34;:[-44.018333,-19.552778]}" id="NCID0EI2CK" xlink:type="simple">19°33'10"S, 44°1'6"W</named-content></named-content>), 1♀, 08–18/II/2011 (<named-content xmlns:xlink="http://www.w3.org/1999/xlink" content-type="dwc:institutional_code" xlink:type="simple">IBSP</named-content> 174820); Cave MOC_19 (<named-content xmlns:xlink="http://www.w3.org/1999/xlink" content-type="dwc:verbatimCoordinates" xlink:type="simple"><named-content content-type="geo-json" specific-use="{&#34;type&#34;:&#34;Point&#34;,&#34;coordinates&#34;:[-44.020278,-19.551944]}" id="NCID0EQ2CK" xlink:type="simple">19°33'7"S, 44°1'13"W</named-content></named-content>), 16♀, 08–18/II/2011 (<named-content xmlns:xlink="http://www.w3.org/1999/xlink" content-type="dwc:institutional_code" xlink:type="simple">IBSP</named-content> 174821–<named-content xmlns:xlink="http://www.w3.org/1999/xlink" content-type="dwc:institutional_code" xlink:type="simple">IBSP</named-content> 174825); 1♂ 5♀, 28/VI–01/VII/2011 (<named-content xmlns:xlink="http://www.w3.org/1999/xlink" content-type="dwc:institutional_code" xlink:type="simple">IBSP</named-content> 174846–<named-content xmlns:xlink="http://www.w3.org/1999/xlink" content-type="dwc:institutional_code" xlink:type="simple">IBSP</named-content> 174848); Cave MOC_30 (<named-content xmlns:xlink="http://www.w3.org/1999/xlink" content-type="dwc:verbatimCoordinates" xlink:type="simple"><named-content content-type="geo-json" specific-use="{&#34;type&#34;:&#34;Point&#34;,&#34;coordinates&#34;:[-44.018333,-19.550556]}" id="NCID0EY2CK" xlink:type="simple">19°33'2"S, 44°1'6"W</named-content></named-content>), 1♂ 1♀, 08–18/II/2011 (<named-content xmlns:xlink="http://www.w3.org/1999/xlink" content-type="dwc:institutional_code" xlink:type="simple">IBSP</named-content> 174829, <named-content xmlns:xlink="http://www.w3.org/1999/xlink" content-type="dwc:institutional_code" xlink:type="simple">IBSP</named-content> 174830); Cave MOC_32 (<named-content xmlns:xlink="http://www.w3.org/1999/xlink" content-type="dwc:verbatimCoordinates" xlink:type="simple"><named-content content-type="geo-json" specific-use="{&#34;type&#34;:&#34;Point&#34;,&#34;coordinates&#34;:[-44.017778,-19.553333]}" id="NCID0EA3CK" xlink:type="simple">19°33'12"S, 44°1'4"W</named-content></named-content>), 1♂ 6♀, 08–18/II/2011 (<named-content xmlns:xlink="http://www.w3.org/1999/xlink" content-type="dwc:institutional_code" xlink:type="simple">IBSP</named-content> 174826–<named-content xmlns:xlink="http://www.w3.org/1999/xlink" content-type="dwc:institutional_code" xlink:type="simple">IBSP</named-content> 174828); 4♀, 28/VI–01/VII/2011 (<named-content xmlns:xlink="http://www.w3.org/1999/xlink" content-type="dwc:institutional_code" xlink:type="simple">IBSP</named-content> 174849, <named-content xmlns:xlink="http://www.w3.org/1999/xlink" content-type="dwc:institutional_code" xlink:type="simple">IBSP</named-content> 174850); Cave MOC_N8 (<named-content xmlns:xlink="http://www.w3.org/1999/xlink" content-type="dwc:verbatimCoordinates" xlink:type="simple"><named-content content-type="geo-json" specific-use="{&#34;type&#34;:&#34;Point&#34;,&#34;coordinates&#34;:[-44.016389,-19.555000]}" id="NCID0EI3CK" xlink:type="simple">19°33'18"S, 44°0'59"W</named-content></named-content>)<!--PageBreak-->, 3♀, 04–15/IV/2011 (<named-content xmlns:xlink="http://www.w3.org/1999/xlink" content-type="dwc:institutional_code" xlink:type="simple">IBSP</named-content> 174837, <named-content xmlns:xlink="http://www.w3.org/1999/xlink" content-type="dwc:institutional_code" xlink:type="simple">IBSP</named-content> 174838); 1♀, 01–08/VIII/2011 (<named-content xmlns:xlink="http://www.w3.org/1999/xlink" content-type="dwc:institutional_code" xlink:type="simple">IBSP</named-content> 174851), all collected by C. A. R. Souza <italic>et al.</italic>; Cave Gruta Periperi II (<named-content xmlns:xlink="http://www.w3.org/1999/xlink" content-type="dwc:verbatimCoordinates" xlink:type="simple"><named-content content-type="geo-json" specific-use="{&#34;type&#34;:&#34;Point&#34;,&#34;coordinates&#34;:[-44.060000,-19.520000]}" id="NCID0EU3CK" xlink:type="simple">19°31'12"S, 44°3'36"W</named-content></named-content>), 2♀, 26/XI/1992 (<named-content xmlns:xlink="http://www.w3.org/1999/xlink" content-type="dwc:institutional_code" xlink:type="simple">IBSP</named-content> 56071); Cave Gruta do Tombo (<named-content xmlns:xlink="http://www.w3.org/1999/xlink" content-type="dwc:verbatimCoordinates" xlink:type="simple"><named-content content-type="geo-json" specific-use="{&#34;type&#34;:&#34;Point&#34;,&#34;coordinates&#34;:[-44.010000,-19.500000]}" id="NCID0E33CK" xlink:type="simple">19°30'0"S, 44°0'36"W</named-content></named-content>), 1♂ 3♀, 29/XI/1992 (<named-content xmlns:xlink="http://www.w3.org/1999/xlink" content-type="dwc:institutional_code" xlink:type="simple">IBSP</named-content> 56067), F. Chaimowicz coll.; Morro do Pilar, Cave MP_01A (<named-content xmlns:xlink="http://www.w3.org/1999/xlink" content-type="dwc:verbatimCoordinates" xlink:type="simple"><named-content content-type="geo-json" specific-use="{&#34;type&#34;:&#34;Point&#34;,&#34;coordinates&#34;:[-43.403611,-19.154167]}" id="NCID0EE4CK" xlink:type="simple">19°9'15"S, 43°24'13"W</named-content></named-content>), 14♀, 12–24/IX/2011 (<named-content xmlns:xlink="http://www.w3.org/1999/xlink" content-type="dwc:institutional_code" xlink:type="simple">IBSP</named-content> 174864–<named-content xmlns:xlink="http://www.w3.org/1999/xlink" content-type="dwc:institutional_code" xlink:type="simple">IBSP</named-content> 174867, <named-content xmlns:xlink="http://www.w3.org/1999/xlink" content-type="dwc:institutional_code" xlink:type="simple">IBSP</named-content> 174869–<named-content xmlns:xlink="http://www.w3.org/1999/xlink" content-type="dwc:institutional_code" xlink:type="simple">IBSP</named-content> 174873); 2♂ 8♀, 28/II/2012 (<named-content xmlns:xlink="http://www.w3.org/1999/xlink" content-type="dwc:institutional_code" xlink:type="simple">IBSP</named-content> 174891–<named-content xmlns:xlink="http://www.w3.org/1999/xlink" content-type="dwc:institutional_code" xlink:type="simple">IBSP</named-content> 174898,); Cave MP_01B (<named-content xmlns:xlink="http://www.w3.org/1999/xlink" content-type="dwc:verbatimCoordinates" xlink:type="simple"><named-content content-type="geo-json" specific-use="{&#34;type&#34;:&#34;Point&#34;,&#34;coordinates&#34;:[-43.403611,-19.154167]}" id="NCID0EM4CK" xlink:type="simple">19°9'15"S, 43°24'13"W</named-content></named-content>), 16♀, 28/II/2012 (<named-content xmlns:xlink="http://www.w3.org/1999/xlink" content-type="dwc:institutional_code" xlink:type="simple">IBSP</named-content> 174899–<named-content xmlns:xlink="http://www.w3.org/1999/xlink" content-type="dwc:institutional_code" xlink:type="simple">IBSP</named-content> 174908); 1♂ 9♀, 12–24/IX/2011 (<named-content xmlns:xlink="http://www.w3.org/1999/xlink" content-type="dwc:institutional_code" xlink:type="simple">IBSP</named-content> 174868, <named-content xmlns:xlink="http://www.w3.org/1999/xlink" content-type="dwc:institutional_code" xlink:type="simple">IBSP</named-content> 174874–<named-content xmlns:xlink="http://www.w3.org/1999/xlink" content-type="dwc:institutional_code" xlink:type="simple">IBSP</named-content> 174876, <named-content xmlns:xlink="http://www.w3.org/1999/xlink" content-type="dwc:institutional_code" xlink:type="simple">IBSP</named-content> 174878, <named-content xmlns:xlink="http://www.w3.org/1999/xlink" content-type="dwc:institutional_code" xlink:type="simple">IBSP</named-content> 174879, <named-content xmlns:xlink="http://www.w3.org/1999/xlink" content-type="dwc:institutional_code" xlink:type="simple">IBSP</named-content> 174881); 4♀, 12–24/IX/2011 (<named-content xmlns:xlink="http://www.w3.org/1999/xlink" content-type="dwc:institutional_code" xlink:type="simple">IBSP</named-content> 174877, <named-content xmlns:xlink="http://www.w3.org/1999/xlink" content-type="dwc:institutional_code" xlink:type="simple">IBSP</named-content> 174880); Cave MP_10 (<named-content xmlns:xlink="http://www.w3.org/1999/xlink" content-type="dwc:verbatimCoordinates" xlink:type="simple"><named-content content-type="geo-json" specific-use="{&#34;type&#34;:&#34;Point&#34;,&#34;coordinates&#34;:[-43.391389,-19.157778]}" id="NCID0EU4CK" xlink:type="simple">19°9'28"S, 43°23'29"W</named-content></named-content>), 2♀, 13–17/II/2012 (<named-content xmlns:xlink="http://www.w3.org/1999/xlink" content-type="dwc:institutional_code" xlink:type="simple">IBSP</named-content> 174882); Cave MP_13 (<named-content xmlns:xlink="http://www.w3.org/1999/xlink" content-type="dwc:verbatimCoordinates" xlink:type="simple"><named-content content-type="geo-json" specific-use="{&#34;type&#34;:&#34;Point&#34;,&#34;coordinates&#34;:[-43.433611,-19.118056]}" id="NCID0E34CK" xlink:type="simple">19°7'5"S, 43°26'1"W</named-content></named-content>), 4♀, 12–24/IX/2011 (<named-content xmlns:xlink="http://www.w3.org/1999/xlink" content-type="dwc:institutional_code" xlink:type="simple">IBSP</named-content> 174854–<named-content xmlns:xlink="http://www.w3.org/1999/xlink" content-type="dwc:institutional_code" xlink:type="simple">IBSP</named-content> 174856); 1♀, 13–17/II/2012 (<named-content xmlns:xlink="http://www.w3.org/1999/xlink" content-type="dwc:institutional_code" xlink:type="simple">IBSP</named-content> 174883); Cave MP_14 (<named-content xmlns:xlink="http://www.w3.org/1999/xlink" content-type="dwc:verbatimCoordinates" xlink:type="simple"><named-content content-type="geo-json" specific-use="{&#34;type&#34;:&#34;Point&#34;,&#34;coordinates&#34;:[-43.405278,-19.137500]}" id="NCID0EE5CK" xlink:type="simple">19°8'15"S, 43°24'19"W</named-content></named-content>), 5♀, 13–17/II/2012 (<named-content xmlns:xlink="http://www.w3.org/1999/xlink" content-type="dwc:institutional_code" xlink:type="simple">IBSP</named-content> 174885–<named-content xmlns:xlink="http://www.w3.org/1999/xlink" content-type="dwc:institutional_code" xlink:type="simple">IBSP</named-content> 174887); 7♀, 12–24/IX/2011 (<named-content xmlns:xlink="http://www.w3.org/1999/xlink" content-type="dwc:institutional_code" xlink:type="simple">IBSP</named-content> 174857–<named-content xmlns:xlink="http://www.w3.org/1999/xlink" content-type="dwc:institutional_code" xlink:type="simple">IBSP</named-content> 174861); Cave MP_18 (<named-content xmlns:xlink="http://www.w3.org/1999/xlink" content-type="dwc:verbatimCoordinates" xlink:type="simple"><named-content content-type="geo-json" specific-use="{&#34;type&#34;:&#34;Point&#34;,&#34;coordinates&#34;:[-43.396389,-19.170556]}" id="NCID0EM5CK" xlink:type="simple">19°10'14"S, 43°23'47"W</named-content></named-content>), 1♀, 13–17/II/2012 (<named-content xmlns:xlink="http://www.w3.org/1999/xlink" content-type="dwc:institutional_code" xlink:type="simple">IBSP</named-content> 174888); Cave MP_19 (<named-content xmlns:xlink="http://www.w3.org/1999/xlink" content-type="dwc:verbatimCoordinates" xlink:type="simple"><named-content content-type="geo-json" specific-use="{&#34;type&#34;:&#34;Point&#34;,&#34;coordinates&#34;:[-43.391389,-19.162500]}" id="NCID0EU5CK" xlink:type="simple">19°9'45"S, 43°23'29"W</named-content></named-content>), 3♀, 13–17/II/2012 (<named-content xmlns:xlink="http://www.w3.org/1999/xlink" content-type="dwc:institutional_code" xlink:type="simple">IBSP</named-content> 174889); Cave MP_20 (<named-content xmlns:xlink="http://www.w3.org/1999/xlink" content-type="dwc:verbatimCoordinates" xlink:type="simple"><named-content content-type="geo-json" specific-use="{&#34;type&#34;:&#34;Point&#34;,&#34;coordinates&#34;:[-43.393611,-19.167222]}" id="NCID0E35CK" xlink:type="simple">19°10'2"S, 43°23'37"W</named-content></named-content>), 3♀, 12–24/IX/2011 (<named-content xmlns:xlink="http://www.w3.org/1999/xlink" content-type="dwc:institutional_code" xlink:type="simple">IBSP</named-content> 174862, <named-content xmlns:xlink="http://www.w3.org/1999/xlink" content-type="dwc:institutional_code" xlink:type="simple">IBSP</named-content> 174863); Cave MP_21 (<named-content xmlns:xlink="http://www.w3.org/1999/xlink" content-type="dwc:verbatimCoordinates" xlink:type="simple"><named-content content-type="geo-json" specific-use="{&#34;type&#34;:&#34;Point&#34;,&#34;coordinates&#34;:[-43.429167,-19.148889]}" id="NCID0EE6CK" xlink:type="simple">19°8'56"S, 43°25'45"W</named-content></named-content>), 1♀, 13–17/II/2012 (<named-content xmlns:xlink="http://www.w3.org/1999/xlink" content-type="dwc:institutional_code" xlink:type="simple">IBSP</named-content> 174890); Santa Barbara, Cave SG_02 (<named-content xmlns:xlink="http://www.w3.org/1999/xlink" content-type="dwc:verbatimCoordinates" xlink:type="simple"><named-content content-type="geo-json" specific-use="{&#34;type&#34;:&#34;Point&#34;,&#34;coordinates&#34;:[-43.682222,-20.048889]}" id="NCID0EM6CK" xlink:type="simple">20°2'56"S, 43°40'56"W</named-content></named-content>), 9♀, 05–09/XII/2011 (<named-content xmlns:xlink="http://www.w3.org/1999/xlink" content-type="dwc:institutional_code" xlink:type="simple">IBSP</named-content> 174920–<named-content xmlns:xlink="http://www.w3.org/1999/xlink" content-type="dwc:institutional_code" xlink:type="simple">IBSP</named-content> 174923); 9♀, 26–30/IX/2011 (<named-content xmlns:xlink="http://www.w3.org/1999/xlink" content-type="dwc:institutional_code" xlink:type="simple">IBSP</named-content> 174916–<named-content xmlns:xlink="http://www.w3.org/1999/xlink" content-type="dwc:institutional_code" xlink:type="simple">IBSP</named-content> 174918, <named-content xmlns:xlink="http://www.w3.org/1999/xlink" content-type="dwc:institutional_code" xlink:type="simple">IBSP</named-content> 175225); Cave SG_07 (<named-content xmlns:xlink="http://www.w3.org/1999/xlink" content-type="dwc:verbatimCoordinates" xlink:type="simple"><named-content content-type="geo-json" specific-use="{&#34;type&#34;:&#34;Point&#34;,&#34;coordinates&#34;:[-43.684444,-20.049444]}" id="NCID0EU6CK" xlink:type="simple">20°2'58"S, 43°41'4"W</named-content></named-content>), 3♀, 05–09/XII/2011, (<named-content xmlns:xlink="http://www.w3.org/1999/xlink" content-type="dwc:institutional_code" xlink:type="simple">IBSP</named-content> 174924, <named-content xmlns:xlink="http://www.w3.org/1999/xlink" content-type="dwc:institutional_code" xlink:type="simple">IBSP</named-content> 174925), all collected by I. Cizauskas <italic>et al</italic>.; Cave SPD_38 (<named-content xmlns:xlink="http://www.w3.org/1999/xlink" content-type="dwc:verbatimCoordinates" xlink:type="simple"><named-content content-type="geo-json" specific-use="{&#34;type&#34;:&#34;Point&#34;,&#34;coordinates&#34;:[-43.670556,-20.061944]}" id="NCID0E56CK" xlink:type="simple">20°3'43"S, 43°40'14"W</named-content></named-content>), 1♀, 09–13/I/2012, J. Mascarenhas coll. (<named-content xmlns:xlink="http://www.w3.org/1999/xlink" content-type="dwc:institutional_code" xlink:type="simple">IBSP</named-content> 174915).</p></tp:treatment-sec><tp:treatment-sec sec-type="etymology" id="SECID0EDADK"><title>Etymology.</title><p>The specific name is a feminine noun in apposition and refers to one of the cities where the species is found. This city suffered one of the worst mining accidents in Brazilian history, in 2015.</p></tp:treatment-sec><tp:treatment-sec sec-type="diagnosis" id="SECID0EIADK"><title>Diagnosis.</title><p>Males of <italic><tp:taxon-name><tp:taxon-name-part taxon-name-part-type="genus" reg="Cuacuba">Cuacuba</tp:taxon-name-part> <tp:taxon-name-part taxon-name-part-type="species" reg="mariana">mariana</tp:taxon-name-part></tp:taxon-name></italic> sp. n. differ from <italic><tp:taxon-name><tp:taxon-name-part taxon-name-part-type="genus" reg="Cuacuba">C.</tp:taxon-name-part> <tp:taxon-name-part taxon-name-part-type="species" reg="morrodopilar">morrodopilar</tp:taxon-name-part></tp:taxon-name></italic> sp. n. in the distal area of the anterior conductor apophysis with a group of thorns (Fig. <xref ref-type="fig" rid="F9">9B, D</xref>) and median apophysis without protruding tips (Figs <xref ref-type="fig" rid="F9">9A, C</xref>, <xref ref-type="fig" rid="F11">11D</xref>). Females can be distinguished by the conical salient posterior margin of the epigynal plate, with accentuate curvature in the distal region (Fig. <xref ref-type="fig" rid="F13">13A–B</xref>).</p></tp:treatment-sec><tp:treatment-sec sec-type="description" id="SECID0EUBDK"><title>Description.</title><p>Male (holotype <named-content xmlns:xlink="http://www.w3.org/1999/xlink" content-type="dwc:institutional_code" xlink:type="simple">IBSP</named-content> 175141). Cephalothorax yellowish brown. Chelicerae, endites, labium, and sternum red to brown. Legs orange. Abdomen grayish. Total length 2.25. Carapace 0.82 long. Clypeus high 0.26. Sternum 0.47 long, 0.48 wide. Eye measurements: <abbrev xmlns:xlink="http://www.w3.org/1999/xlink" xlink:title="anterior median eyes" id="ABBRID0E1BDK" xlink:type="simple">AME</abbrev> 0.07; <abbrev xmlns:xlink="http://www.w3.org/1999/xlink" xlink:title="anterior lateral eyes" id="ABBRID0E5BDK" xlink:type="simple">ALE</abbrev>-<abbrev xmlns:xlink="http://www.w3.org/1999/xlink" xlink:title="posterior lateral eyes" id="ABBRID0ECCDK" xlink:type="simple">PLE</abbrev>: grouped, 0.07 each; <abbrev xmlns:xlink="http://www.w3.org/1999/xlink" xlink:title="posterior median eyes" id="ABBRID0EGCDK" xlink:type="simple">PME</abbrev>-<abbrev xmlns:xlink="http://www.w3.org/1999/xlink" xlink:title="posterior median eyes" id="ABBRID0EKCDK" xlink:type="simple">PME</abbrev>: separated by diameter of 1 <abbrev xmlns:xlink="http://www.w3.org/1999/xlink" xlink:title="posterior median eyes" id="ABBRID0EOCDK" xlink:type="simple">PME</abbrev> (0.06 each). Legs: I femur 0.92/ patella 0.39/ tibia 0.82/ metatarsus 0.64/ tarsus 0.47/ total 3.25. II 0.9/ 0.35/ 0.72/ 0.52/ 0.45/ 2.94. III 0.63/ 0.27/ 0.45/ 0.38/ 0.35/ 2.08. IV 0.75/ 0.3/ 0.59/ 0.43/ 0.34/ 2.41. Palp: short median apophysis (Fig. <xref ref-type="fig" rid="F11">11D</xref>), anterior conductor apophysis longer and thinner than posterior one (Fig. <xref ref-type="fig" rid="F11">11C</xref>). Abdomen: 1.4 long.</p><p>Female (paratype <named-content xmlns:xlink="http://www.w3.org/1999/xlink" content-type="dwc:institutional_code" xlink:type="simple">IBSP</named-content> 174919). Coloration as in male, except for brown cephalothorax and legs. Total length 3. Carapace 0.94 long. Clypeus high 0.21. Sternum 0.56 long, 0.58 wide. Eye measurements: <abbrev xmlns:xlink="http://www.w3.org/1999/xlink" xlink:title="anterior median eyes" id="ABBRID0E3CDK" xlink:type="simple">AME</abbrev> 0.07; <abbrev xmlns:xlink="http://www.w3.org/1999/xlink" xlink:title="anterior lateral eyes" id="ABBRID0EADDK" xlink:type="simple">ALE</abbrev>-<abbrev xmlns:xlink="http://www.w3.org/1999/xlink" xlink:title="posterior lateral eyes" id="ABBRID0EEDDK" xlink:type="simple">PLE</abbrev>: grouped, 0.07 each; <!--PageBreak--><abbrev xmlns:xlink="http://www.w3.org/1999/xlink" xlink:title="posterior median eyes" id="ABBRID0EJDDK" xlink:type="simple">PME</abbrev>-<abbrev xmlns:xlink="http://www.w3.org/1999/xlink" xlink:title="posterior median eyes" id="ABBRID0ENDDK" xlink:type="simple">PME</abbrev>: separated by 0.07 (<abbrev xmlns:xlink="http://www.w3.org/1999/xlink" xlink:title="posterior median eyes" id="ABBRID0ERDDK" xlink:type="simple">PME</abbrev>: 0.07 each). Legs: I femur 1.16/ patella 0.46/ tibia 0.82/ metatarsus 0.64/ tarsus 0.57/ total 3.65. II 1.15/ 0.45/ 0.81/ 0.59/ 0.55/ 3.55. III 0.68/ 0.32/ 0.52/ 0.43/ 0.44/ 2.39. IV 0.92/ 0.37/ 0.68/ 0.52/ 0.47/ 2.96. Epigynal plate with posterior margin darkened at the tip (Fig. <xref ref-type="fig" rid="F13">13A, C</xref>). Epigynum with glandular ducts in the basal third of the copulatory ducts, spermathecae connate, and fertilization ducts smaller than spermathecae (Fig. <xref ref-type="fig" rid="F13">13C–D</xref>). Abdomen: 2.57 long.</p></tp:treatment-sec><tp:treatment-sec sec-type="variation" id="SECID0E4DDK"><title>Variation.</title><p>Five males: total length 1.8–2.25; carapace 0.82–1; femur I: 0.92–1.2. 8 females: total length 2–3; carapace 0.8–1.15; femur I: 1–1.3.</p></tp:treatment-sec><tp:treatment-sec sec-type="distribution" id="SECID0ECEDK"><title>Distribution.</title><p>Found in caves near the Iron Quadrangle, state of Minas Gerais, Brazil (Fig. <xref ref-type="fig" rid="F17">17</xref>).</p></tp:treatment-sec><tp:treatment-sec><!--Section generated to contain objects referenced in tp:taxon-treatment.--><fig id="F3" position="float" orientation="portrait"><label>Figure 3.</label><caption><p>
                  <bold>A</bold> <italic><tp:taxon-name><tp:taxon-name-part taxon-name-part-type="genus" reg="Plato">Plato</tp:taxon-name-part> <tp:taxon-name-part taxon-name-part-type="species" reg="ferriferus">ferriferus</tp:taxon-name-part></tp:taxon-name></italic> sp. n. on its web <bold>B</bold> <italic><tp:taxon-name><tp:taxon-name-part taxon-name-part-type="genus" reg="Plato">Plato</tp:taxon-name-part> <tp:taxon-name-part taxon-name-part-type="species" reg="ferriferus">ferriferus</tp:taxon-name-part></tp:taxon-name></italic> sp. n. preying on fly <bold>C, D</bold> <italic><tp:taxon-name><tp:taxon-name-part taxon-name-part-type="genus" reg="Plato">Plato</tp:taxon-name-part> <tp:taxon-name-part taxon-name-part-type="species" reg="ferriferus">ferriferus</tp:taxon-name-part></tp:taxon-name></italic> sp. n. egg sacs <bold>E</bold> <italic><tp:taxon-name><tp:taxon-name-part taxon-name-part-type="genus" reg="Plato">Plato</tp:taxon-name-part> <tp:taxon-name-part taxon-name-part-type="species" reg="novalima">novalima</tp:taxon-name-part></tp:taxon-name></italic> sp. n. on its web, building its egg sac <bold>F</bold> <italic><tp:taxon-name><tp:taxon-name-part taxon-name-part-type="genus" reg="Cuacuba">Cuacuba</tp:taxon-name-part> <tp:taxon-name-part taxon-name-part-type="species" reg="mariana">mariana</tp:taxon-name-part></tp:taxon-name></italic> sp. n. on its web; Photos <bold>A–D</bold> were taken in caves in Parauapebas, PA, Brazil. Photo E was taken in Mariana, Minas Gerais, Brazil. Photo <bold>F</bold> was taken in Matozinhos, Minas Gerais, Brazil. (I. Cizauskas).</p></caption><graphic xmlns:xlink="http://www.w3.org/1999/xlink" xlink:href="zookeys-753-107-g003.jpg" position="float" orientation="portrait" xlink:type="simple" id="oo_199851.jpg"/></fig><fig id="F7" position="float" orientation="portrait"><label>Figure 7.</label><caption><p>
                  <italic><tp:taxon-name><tp:taxon-name-part taxon-name-part-type="genus" reg="Cuacuba">Cuacuba</tp:taxon-name-part> <tp:taxon-name-part taxon-name-part-type="species" reg="mariana">mariana</tp:taxon-name-part></tp:taxon-name></italic> sp. n. (<named-content xmlns:xlink="http://www.w3.org/1999/xlink" content-type="dwc:institutional_code" xlink:type="simple">IBSP</named-content> 181212, 181214). <bold>A</bold> female prosoma, frontal view <bold>B</bold> female prosoma, ventral view <bold>C</bold> female left palp <bold>D</bold> detail of tibial trichobothria, female <bold>E</bold> detail of tarsal claws on leg 2, female <bold>F</bold> tarsal organ on leg 1, female. All <abbrev xmlns:xlink="http://www.w3.org/1999/xlink" xlink:title="scanning electron microscopy" id="ABBRID0ERUBK" xlink:type="simple">SEM</abbrev> images. Scale bars: <bold>A</bold> 0.4; <bold>B</bold> 0.5; <bold>C</bold> 0.2; <bold>D</bold> 0.05; <bold>E</bold> 0.03; <bold>F</bold> 0.01 mm.</p></caption><graphic xmlns:xlink="http://www.w3.org/1999/xlink" xlink:href="zookeys-753-107-g007.jpg" position="float" orientation="portrait" xlink:type="simple" id="oo_199855.jpg"/></fig><fig id="F8" position="float" orientation="portrait"><label>Figure 8.</label><caption><p>
                  <italic><tp:taxon-name><tp:taxon-name-part taxon-name-part-type="genus" reg="Cuacuba">Cuacuba</tp:taxon-name-part> <tp:taxon-name-part taxon-name-part-type="species" reg="mariana">mariana</tp:taxon-name-part></tp:taxon-name></italic> sp. n. (<named-content xmlns:xlink="http://www.w3.org/1999/xlink" content-type="dwc:institutional_code" xlink:type="simple">IBSP</named-content> 18118, 174911). <bold>A</bold> male epiandrous <bold>B</bold> male epiandrous, detail <bold>C</bold> male spinnerets <bold>D</bold> male colulus <bold>E</bold> male anterior lateral spinneret, detail <bold>F</bold> male posterior lateral spinneret and posterior median spinneret, detail. Abbreviations: <bold>AC</bold> aciniform spigots; <bold>AG</bold> aggregate gland spigots; <bold>ALS</bold> anterior lateral spinnerets; <bold>AM</bold> ampullate spigot; <bold>CY</bold> cylindrical gland spigots; <bold>FL</bold> flagelliform gland spigot; <bold>PI</bold> piriform gland spigots; <bold>PLS</bold> posterior lateral spinneret; <bold>PMS</bold> posterior median spinneret. Scale bars: <bold>A</bold> 0.05; <bold>B</bold> 0.01; <bold>C</bold> 0.1; <bold>D</bold> 0.05; <bold>E</bold> 0.02; <bold>F</bold> 0.03 mm.</p></caption><graphic xmlns:xlink="http://www.w3.org/1999/xlink" xlink:href="zookeys-753-107-g008.jpg" position="float" orientation="portrait" xlink:type="simple" id="oo_199856.jpg"/></fig><fig id="F10" position="float" orientation="portrait"><label>Figure 10.</label><caption><p>
                  <italic><tp:taxon-name><tp:taxon-name-part taxon-name-part-type="genus" reg="Cuacuba">Cuacuba</tp:taxon-name-part> <tp:taxon-name-part taxon-name-part-type="species" reg="mariana">mariana</tp:taxon-name-part></tp:taxon-name></italic> sp. n. (<named-content xmlns:xlink="http://www.w3.org/1999/xlink" content-type="dwc:institutional_code" xlink:type="simple">IBSP</named-content> 181212, 181214) <bold>A</bold> female epigynum, ventral view <bold>B</bold> female epigynum, detail of posterior margin <bold>C</bold> female epigynum, dorsal view <bold>D</bold> detail of glandular ducts. Abbreviations: <bold>CD</bold> copulatory ducts; <bold>TG</bold> transversal groove; <bold>FD</bold> fertilization ducts; <bold>S</bold> spermathecae. Scale bars: <bold>A</bold> 0.2; <bold>B</bold> 0.15; <bold>C</bold> 0.3; <bold>D</bold> 0.01 mm.</p></caption><graphic xmlns:xlink="http://www.w3.org/1999/xlink" xlink:href="zookeys-753-107-g010.jpg" position="float" orientation="portrait" xlink:type="simple" id="oo_199877.jpg"/></fig><fig id="F11" position="float" orientation="portrait"><label>Figure 11.</label><caption><p>
                  <italic><tp:taxon-name><tp:taxon-name-part taxon-name-part-type="genus" reg="Cuacuba">Cuacuba</tp:taxon-name-part> <tp:taxon-name-part taxon-name-part-type="species" reg="mariana">mariana</tp:taxon-name-part></tp:taxon-name></italic> sp. n. <bold>A</bold> male, dorsal view <bold>B</bold> female, dorsal view <bold>C</bold> male palp, ventral view <bold>D</bold> male palp, expanded, retrolateral view <bold>E</bold> male palp, expanded, dorsal view. Abbreviations: <bold>ACA</bold> anterior conductor apophysis; <bold>C</bold> conductor; <bold>CA</bold> conductor apophysis; <bold>CY</bold> cymbium; <bold>E</bold> embolus; <bold>EA</bold> mesal embolic apophysis; <bold>MA</bold> median apophysis; <bold>PCA</bold> posterior conductor apophysis; <bold>ST</bold> subtegulum; <bold>T</bold> tegulum. Scale bars: <bold>A</bold> 0.9; <bold>B</bold> 1.1; <bold>C–E</bold> 0.2 mm.</p></caption><graphic xmlns:xlink="http://www.w3.org/1999/xlink" xlink:href="zookeys-753-107-g011.jpg" position="float" orientation="portrait" xlink:type="simple" id="oo_199862.jpg"/></fig><fig id="F12" position="float" orientation="portrait"><label>Figure 12.</label><caption><p>
                  <italic><tp:taxon-name><tp:taxon-name-part taxon-name-part-type="genus" reg="Cuacuba">Cuacuba</tp:taxon-name-part> <tp:taxon-name-part taxon-name-part-type="species" reg="mariana">mariana</tp:taxon-name-part></tp:taxon-name></italic> sp. n. <bold>A</bold> embolus, cut out <bold>B</bold> same, detail of embolic apophysis <bold>C</bold> same, cut out <bold>D</bold> same, detail of embolic opening <bold>E</bold> same, detail of embolic opening <bold>F</bold> same, detail of embolic opening. Abbreviations: <bold>E</bold> embolus; <bold>EA</bold> embolic apophysis; <bold>O</bold> embolic opening; <bold>PP</bold> pars pendula. Scale bars: <bold>A</bold> 0.1; <bold>B</bold> 0.05; <bold>C</bold> 0,1 <bold>D</bold> 0.02; <bold>E</bold> 0.01; <bold>F</bold> 0.005 mm.</p></caption><graphic xmlns:xlink="http://www.w3.org/1999/xlink" xlink:href="zookeys-753-107-g012.jpg" position="float" orientation="portrait" xlink:type="simple" id="oo_199864.jpg"/></fig><fig id="F13" position="float" orientation="portrait"><label>Figure 13.</label><caption><p>
                  <italic><tp:taxon-name><tp:taxon-name-part taxon-name-part-type="genus" reg="Cuacuba">Cuacuba</tp:taxon-name-part> <tp:taxon-name-part taxon-name-part-type="species" reg="mariana">mariana</tp:taxon-name-part></tp:taxon-name></italic> sp. n. <bold>A</bold> female epigynum, ventral view <bold>B</bold> female epigynum, lateral view <bold>C</bold> female epigynum, dorsal view, clarified <bold>D</bold> female epigynum, dorsal view, illustration. Abbreviations: <bold>CD</bold> copulatory ducts; <bold>CO</bold> copulatory opening; <bold>FD</bold> fertilization ducts; <bold>S</bold> spermathecae. Scale bars: <bold>A, C, D</bold> 0.27; <bold>B</bold> 0.22 mm.</p></caption><graphic xmlns:xlink="http://www.w3.org/1999/xlink" xlink:href="zookeys-753-107-g013.jpg" position="float" orientation="portrait" xlink:type="simple" id="oo_199866.jpg"/></fig><fig id="F17" position="float" orientation="portrait"><label>Figure 17.</label><caption><p>Distribution maps of <italic><tp:taxon-name><tp:taxon-name-part taxon-name-part-type="genus" reg="Cuacuba">Cuacuba</tp:taxon-name-part> <tp:taxon-name-part taxon-name-part-type="species" reg="mariana">mariana</tp:taxon-name-part></tp:taxon-name></italic> sp. n. (circle) and <italic><tp:taxon-name><tp:taxon-name-part taxon-name-part-type="genus" reg="Cuacuba">C.</tp:taxon-name-part> <tp:taxon-name-part taxon-name-part-type="species" reg="morrodopilar">morrodopilar</tp:taxon-name-part></tp:taxon-name></italic> sp. n. (star) in state of Minas Gerais, Brazil.</p></caption><graphic xmlns:xlink="http://www.w3.org/1999/xlink" xlink:href="zookeys-753-107-g017.jpg" position="float" orientation="portrait" xlink:type="simple" id="oo_199870.jpg"/></fig><fig id="F9" position="float" orientation="portrait"><label>Figure 9.</label><caption><p>
                  <italic><tp:taxon-name><tp:taxon-name-part taxon-name-part-type="genus" reg="Cuacuba">Cuacuba</tp:taxon-name-part> <tp:taxon-name-part taxon-name-part-type="species" reg="mariana">mariana</tp:taxon-name-part></tp:taxon-name></italic> sp. n. (<named-content xmlns:xlink="http://www.w3.org/1999/xlink" content-type="dwc:institutional_code" xlink:type="simple">IBSP</named-content> 18118, 174911). <bold>A</bold> male palp, ventral view <bold>B</bold> male palp, ventral view <bold>C</bold> male palp, ventral view <bold>D</bold> anterior conductor apophysis tip, detail <bold>E</bold> posterior conductor apophysis tip, detail <bold>F</bold> male palp, retrolateral view. Abbreviations: <bold>ACA</bold> anterior conductor apophysis; <bold>C</bold> conductor; <bold>CY</bold> cymbium; <bold>MA</bold> median apophysis; <bold>PC</bold> paracymbium; <bold>PCA</bold> posterior conductor apophysis; <bold>ST</bold> subtegulum; <bold>T</bold> tegulum. Scale bars: <bold>A–C</bold>, 0.2; <bold>D</bold> 0.05; <bold>E</bold> 0.02; <bold>F</bold> 0.3 mm.</p></caption><graphic xmlns:xlink="http://www.w3.org/1999/xlink" xlink:href="zookeys-753-107-g009.jpg" position="float" orientation="portrait" xlink:type="simple" id="oo_199859.jpg"/></fig></tp:treatment-sec><ref-list><ref id="B11"><mixed-citation xmlns:xlink="http://www.w3.org/1999/xlink" xlink:type="simple">
          <person-group><name name-style="western"><surname>Pinto-da-Rocha</surname><given-names>R</given-names></name></person-group> (<year>1995</year>) <article-title>Sinopse da fauna cavernícola do Brasil (1907–1994).</article-title> <source>PAPÉIS AVULSOS DE ZOOLOGIA (Brasil)</source> <volume>39</volume>: <fpage>61</fpage>–<lpage>73</lpage>. <ext-link xlink:type="simple" ext-link-type="uri" xlink:href="http://www.bibliotecadigital.gpme.org.br/bd/wp-content/uploads/eco/pdf/bd-gpme-0173.pdf">http://www.bibliotecadigital.gpme.org.br/bd/wp-content/uploads/eco/pdf/bd-gpme-0173.pdf</ext-link></mixed-citation></ref></ref-list></tp:taxon-treatment>
