# Supplementary material for: Three new species of the spider genus Plato and the new genus Cuacuba from caves of the states of Pará and Minas Gerais, Brazil (Araneae, Theridiosomatidae)
Source: Zookeys. 2018 Apr 27;(753):107–62. doi: 10.3897/zookeys.753.20805 (PMC5935770; doi:10.3897/zookeys.753.20805)
Supplement: XML Treatment for Cuacuba morrodopilar [file zookeys.753.20805-treatment7.xml]

<!DOCTYPE tp:taxon-treatment
  PUBLIC "-//TaxonX//DTD Taxonomic Treatment Publishing DTD v0 20100105//EN" "tax-treatment-NSO.dtd">
<tp:taxon-treatment xmlns:tp="http://www.plazi.org/taxpub"><tp:treatment-meta><kwd-group><label>Taxon classification</label><kwd><named-content xmlns:xlink="http://www.w3.org/1999/xlink" content-type="kingdom">Animalia</named-content></kwd><kwd><named-content xmlns:xlink="http://www.w3.org/1999/xlink" content-type="order">Araneae</named-content></kwd><kwd><named-content xmlns:xlink="http://www.w3.org/1999/xlink" content-type="family">Theridiosomatidae</named-content></kwd></kwd-group><mixed-citation publication-type="journal"><person-group><name><surname>Prete</surname><given-names>Pedro H.</given-names></name><name><surname>Cizauskas</surname><given-names>Igor</given-names></name><name><surname>Brescovit</surname><given-names>Antonio D.</given-names></name></person-group><article-title>Three new species of the spider genus <italic><tp:taxon-name><tp:taxon-name-part taxon-name-part-type="genus" reg="Plato">Plato</tp:taxon-name-part></tp:taxon-name></italic> and the new genus <italic><tp:taxon-name><tp:taxon-name-part taxon-name-part-type="genus" reg="Cuacuba">Cuacuba</tp:taxon-name-part></tp:taxon-name></italic> from caves of the states of Pará and Minas Gerais, Brazil (<tp:taxon-name><tp:taxon-name-part taxon-name-part-type="order">Araneae</tp:taxon-name-part></tp:taxon-name>, <tp:taxon-name><tp:taxon-name-part taxon-name-part-type="family">Theridiosomatidae</tp:taxon-name-part></tp:taxon-name>)</article-title><source>Zookeys</source><day>27</day><month>4</month><year>2018</year><volume>2018</volume><issue>753</issue><fpage>107</fpage><lpage>162</lpage><pub-id pub-id-type="doi">10.3897/zookeys.753.20805</pub-id></mixed-citation></tp:treatment-meta><tp:nomenclature><tp:taxon-name>
              <tp:taxon-name-part taxon-name-part-type="genus" reg="Cuacuba">Cuacuba</tp:taxon-name-part>
              <tp:taxon-name-part taxon-name-part-type="species" reg="morrodopilar">morrodopilar</tp:taxon-name-part>
              <object-id xmlns:xlink="http://www.w3.org/1999/xlink" content-type="zoobank" xlink:type="simple">http://zoobank.org/709CAEE8-D109-4A9A-BC3D-0BF2DCA64054</object-id>
            </tp:taxon-name><tp:taxon-status xmlns:xlink="http://www.w3.org/1999/xlink" xlink:type="simple">sp. n.</tp:taxon-status><xref ref-type="fig" rid="F14">Figs 14</xref><xref ref-type="fig" rid="F15">, 15</xref><xref ref-type="fig" rid="F17">, 17</xref></tp:nomenclature><tp:treatment-sec sec-type="Types" id="SECID0EAGDK"><title>Types.</title><p>Male holotype and female paratype from Cave MP_07 (<named-content xmlns:xlink="http://www.w3.org/1999/xlink" content-type="dwc:verbatimCoordinates" xlink:type="simple"><named-content content-type="geo-json" specific-use="{&#34;type&#34;:&#34;Point&#34;,&#34;coordinates&#34;:[-43.376389,-19.258333]}" id="NCID0EJGDK" xlink:type="simple">19°15'30"S, 43°22'35"W</named-content></named-content>), Morro do Pilar, Minas Gerais, Brazil, 12-24/IX/2011, Equipe Carste coll., deposited in <named-content xmlns:xlink="http://www.w3.org/1999/xlink" content-type="dwc:institutional_code" xlink:type="simple">IBSP</named-content> 174389; Paratypes: male and female (<named-content xmlns:xlink="http://www.w3.org/1999/xlink" content-type="dwc:institutional_code" xlink:type="simple">IBSP</named-content> 174387); one female (<named-content xmlns:xlink="http://www.w3.org/1999/xlink" content-type="dwc:institutional_code" xlink:type="simple">MZSP</named-content> 70928); one female (<named-content xmlns:xlink="http://www.w3.org/1999/xlink" content-type="dwc:institutional_code" xlink:type="simple">MPEG</named-content> 32026), 13-17/II/2012, all with same of data of holotype.</p></tp:treatment-sec><tp:treatment-sec sec-type="material" id="SECID0EOGDK"><title>Other material examined.</title><p>Brazil, Minas Gerais: Morro do Pilar, Cave MP_06 (<named-content xmlns:xlink="http://www.w3.org/1999/xlink" content-type="dwc:verbatimCoordinates" xlink:type="simple"><named-content content-type="geo-json" specific-use="{&#34;type&#34;:&#34;Point&#34;,&#34;coordinates&#34;:[-43.352500,-19.249444]}" id="NCID0EXGDK" xlink:type="simple">19°14'58"S, 43°21'09"W</named-content></named-content>), 3♀, 12-24/IX/2011 (<named-content xmlns:xlink="http://www.w3.org/1999/xlink" content-type="dwc:institutional_code" xlink:type="simple">IBSP</named-content> 174383-174384); 3♀, 12-24/IX/2011, J. Mascarenhas coll. (<named-content xmlns:xlink="http://www.w3.org/1999/xlink" content-type="dwc:institutional_code" xlink:type="simple">IBSP</named-content> 174385, <named-content xmlns:xlink="http://www.w3.org/1999/xlink" content-type="dwc:institutional_code" xlink:type="simple">IBSP</named-content> 174394); 1♂ 3♀, 13-17/II/2012 (<named-content xmlns:xlink="http://www.w3.org/1999/xlink" content-type="dwc:institutional_code" xlink:type="simple">IBSP</named-content> 174395, <named-content xmlns:xlink="http://www.w3.org/1999/xlink" content-type="dwc:institutional_code" xlink:type="simple">IBSP</named-content> 174400); Cave MP_07 (<named-content xmlns:xlink="http://www.w3.org/1999/xlink" content-type="dwc:verbatimCoordinates" xlink:type="simple"><named-content content-type="geo-json" specific-use="{&#34;type&#34;:&#34;Point&#34;,&#34;coordinates&#34;:[-43.376389,-19.258333]}" id="NCID0E6GDK" xlink:type="simple">19°15'30"S, 43°22'35"W</named-content></named-content>), 2♂ 8♀, 12-24/IX/2011 Equipe Carste coll. (<named-content xmlns:xlink="http://www.w3.org/1999/xlink" content-type="dwc:institutional_code" xlink:type="simple">IBSP</named-content> 174387–IBSP174392); 15♀, 13-17/II/2012, (<named-content xmlns:xlink="http://www.w3.org/1999/xlink" content-type="dwc:institutional_code" xlink:type="simple">IBSP</named-content> 174396-174399) all collected by Equipe Carste; 1♂ 7♀, 12-24/IX/2011, J. Mascarenhas coll. (<named-content xmlns:xlink="http://www.w3.org/1999/xlink" content-type="dwc:institutional_code" xlink:type="simple">IBSP</named-content> 174386–<named-content xmlns:xlink="http://www.w3.org/1999/xlink" content-type="dwc:institutional_code" xlink:type="simple">IBSP</named-content> 174389, <named-content xmlns:xlink="http://www.w3.org/1999/xlink" content-type="dwc:institutional_code" xlink:type="simple">IBSP</named-content> 174393).</p></tp:treatment-sec><tp:treatment-sec sec-type="etymology" id="SECID0EEHDK"><title>Etymology.</title><p>The specific name is a noun in apposition taken from the type locality.</p></tp:treatment-sec><tp:treatment-sec sec-type="diagnosis" id="SECID0EJHDK"><title>Diagnosis.</title><p>Male of <italic><tp:taxon-name><tp:taxon-name-part taxon-name-part-type="genus" reg="Cuacuba">C.</tp:taxon-name-part> <tp:taxon-name-part taxon-name-part-type="species" reg="morrodopilar">morrodopilar</tp:taxon-name-part></tp:taxon-name></italic> sp. n. differs from <italic><tp:taxon-name><tp:taxon-name-part taxon-name-part-type="genus" reg="Cuacuba">C.</tp:taxon-name-part> <tp:taxon-name-part taxon-name-part-type="species" reg="mariana">mariana</tp:taxon-name-part></tp:taxon-name></italic> sp. n. by the anterior conductor apophysis with flattened tip (Fig. <xref ref-type="fig" rid="F14">14D–E</xref>) and by the median apophysis with protruding and recurve tip, darkened (Fig. <xref ref-type="fig" rid="F14">14D, F, H</xref>). Females can be distinguished by the posterior margin of epigynal plate in “U” shape, with very remarkable distally notched transversal groove (Fig. <xref ref-type="fig" rid="F15">15A–E</xref>).</p><fig id="F14" position="float" orientation="portrait"><label>Figure 14.</label><caption><p>
                  <italic><tp:taxon-name><tp:taxon-name-part taxon-name-part-type="genus" reg="Cuacuba">Cuacuba</tp:taxon-name-part> <tp:taxon-name-part taxon-name-part-type="species" reg="morrodopilar">morrodopilar</tp:taxon-name-part></tp:taxon-name></italic> sp. n. <bold>A</bold> male, dorsal view <bold>B</bold> female, dorsal view <bold>C</bold> male palp, ventral view <bold>D</bold> male palp, ventral view (<abbrev xmlns:xlink="http://www.w3.org/1999/xlink" xlink:title="scanning electron microscopy" id="ABBRID0EMJDK" xlink:type="simple">SEM</abbrev>) <bold>E</bold> detail of the lower conductor apophysis tip (<abbrev xmlns:xlink="http://www.w3.org/1999/xlink" xlink:title="scanning electron microscopy" id="ABBRID0ESJDK" xlink:type="simple">SEM</abbrev>) <bold>F, G, H</bold> male palp, expanded (<bold>F</bold>, ventral view <bold>G</bold> dorsal view, <bold>H</bold>, retrolateral view). Abbreviations: <bold>ACA</bold> anterior conductor apophysis; <bold>C</bold> conductor; <bold>CA</bold> conductor apophysis; <bold>E</bold> embolus; <bold>EA</bold> embolic apophysis; <bold>MA</bold> median apophysis; <bold>O</bold> embolic opening; <bold>PCA</bold> posterior conductor apophysis; <bold>ST</bold> subtegulum; <bold>T</bold> tegulum. Scale bars: <bold>A</bold> 0.9; <bold>B</bold> 1.1; <bold>C, F–H</bold> 0.2; <bold>D</bold> 0.1; <bold>E</bold> 0.04 mm.</p></caption><graphic xmlns:xlink="http://www.w3.org/1999/xlink" xlink:href="zookeys-753-107-g014.jpg" position="float" orientation="portrait" xlink:type="simple" id="oo_199867.jpg"/></fig><fig id="F15" position="float" orientation="portrait"><label>Figure 15.</label><caption><p>
                  <italic><tp:taxon-name><tp:taxon-name-part taxon-name-part-type="genus" reg="Cuacuba">Cuacuba</tp:taxon-name-part> <tp:taxon-name-part taxon-name-part-type="species" reg="morrodopilar">morrodopilar</tp:taxon-name-part></tp:taxon-name></italic> sp. n. <bold>A</bold> female epigynum, ventral view <bold>B</bold> female epigynum, dorsal view, clarified (LM) <bold>C</bold> female epigynum, ventral view (<abbrev xmlns:xlink="http://www.w3.org/1999/xlink" xlink:title="scanning electron microscopy" id="ABBRID0E1LDK" xlink:type="simple">SEM</abbrev>) <bold>D</bold> female epigynum, ventral view with plate removed (<abbrev xmlns:xlink="http://www.w3.org/1999/xlink" xlink:title="scanning electron microscopy" id="ABBRID0EAMDK" xlink:type="simple">SEM</abbrev>) <bold>E</bold> female epigynum, dorsal (drawing). Abbreviations: <bold>CD</bold> copulatory ducts; <bold>CO</bold> copulatory opening; <bold>TG</bold> transversal groove; <bold>FD</bold> fertilization ducts; <bold>S</bold> spermathecae. Scale bars: <bold>A</bold>, 0.9; <bold>B</bold> 0.13; <bold>C, D</bold> 0.1; <bold>E</bold> 0.25 mm.</p></caption><graphic xmlns:xlink="http://www.w3.org/1999/xlink" xlink:href="zookeys-753-107-g015.jpg" position="float" orientation="portrait" xlink:type="simple" id="oo_199868.jpg"/></fig></tp:treatment-sec><tp:treatment-sec sec-type="description" id="SECID0E4MDK"><title>Description.</title><p>Male (holotype <named-content xmlns:xlink="http://www.w3.org/1999/xlink" content-type="dwc:institutional_code" xlink:type="simple">IBSP</named-content> 174389). Cephalothorax and sternum brown. Chelicerae, endites and labium brownish. Legs light brown. Abdomen grayish. Total length: 1.68. Carapace: 0.91 long. Clypeus 0.18 high. Sternum 0.4 long, 0.33 wide. Eye measurements: <abbrev xmlns:xlink="http://www.w3.org/1999/xlink" xlink:title="anterior median eyes" id="ABBRID0EDNDK" xlink:type="simple">AME</abbrev>: 0.06; <abbrev xmlns:xlink="http://www.w3.org/1999/xlink" xlink:title="anterior lateral eyes" id="ABBRID0EHNDK" xlink:type="simple">ALE</abbrev>-<abbrev xmlns:xlink="http://www.w3.org/1999/xlink" xlink:title="posterior lateral eyes" id="ABBRID0ELNDK" xlink:type="simple">PLE</abbrev>: grouped, 0.06 each; <abbrev xmlns:xlink="http://www.w3.org/1999/xlink" xlink:title="posterior median eyes" id="ABBRID0EPNDK" xlink:type="simple">PME</abbrev>-<abbrev xmlns:xlink="http://www.w3.org/1999/xlink" xlink:title="posterior median eyes" id="ABBRID0ETNDK" xlink:type="simple">PME</abbrev>: separated by 1 <abbrev xmlns:xlink="http://www.w3.org/1999/xlink" xlink:title="posterior median eyes" id="ABBRID0EXNDK" xlink:type="simple">PME</abbrev> (0.06 each). Legs: I femur 0.77/ patella 0.35/ tibia 0.67/ metatarsus 0.48/ tarsus 0.44/ total 2.7. II 0.75/ 0.33/ 0.65/ 0.38/ 0.4/ 2.51. III 0.48/ 0.26/ 0.36/ 0.32/ 0.31/ 1.73. IV 0.63/ 0.28/ 0.46/ 0.35/ 0.3/ 2.02. Anterior conductor apophysis longer and thinner than posterior one (Fig. <xref ref-type="fig" rid="F14">14C–H</xref>). Abdomen: 0.81 long.</p><!--PageBreak--><p>Female (paratype <named-content xmlns:xlink="http://www.w3.org/1999/xlink" content-type="dwc:institutional_code" xlink:type="simple">IBSP</named-content> 174389). Coloration as in male. Total length: 1.8. Carapace: 0.9 long. Clypeus 0.18 high. Sternum 0.51 long, 0.48 wide. Eye measurements: <abbrev xmlns:xlink="http://www.w3.org/1999/xlink" xlink:title="anterior median eyes" id="ABBRID0ECODK" xlink:type="simple">AME</abbrev>: 0.07; <abbrev xmlns:xlink="http://www.w3.org/1999/xlink" xlink:title="anterior lateral eyes" id="ABBRID0EGODK" xlink:type="simple">ALE</abbrev>-<abbrev xmlns:xlink="http://www.w3.org/1999/xlink" xlink:title="posterior lateral eyes" id="ABBRID0EKODK" xlink:type="simple">PLE</abbrev>: grouped, 0.06 each; <abbrev xmlns:xlink="http://www.w3.org/1999/xlink" xlink:title="posterior median eyes" id="ABBRID0EOODK" xlink:type="simple">PME</abbrev>-<abbrev xmlns:xlink="http://www.w3.org/1999/xlink" xlink:title="posterior median eyes" id="ABBRID0ESODK" xlink:type="simple">PME</abbrev>: separated by 1 <abbrev xmlns:xlink="http://www.w3.org/1999/xlink" xlink:title="posterior median eyes" id="ABBRID0EWODK" xlink:type="simple">PME</abbrev> (0.07 each). Legs: I femur 1.07/ patella 0.45/ tibia 0.75/ metatarsus 0.61/ tarsus 0.48/ total <!--PageBreak-->3.36. II 0.92/ 0.46/ 0.61/ 0.45/ 0.44/ 2.88. III 0.58/ 0.3/ 0.42/ 0.37/ 0.36/ 2.03. IV 0.76/ 0.3/ 0.54/ 0.44/ 0.35/ 2.39. Epigynal plate larger than long, with long bristles (Fig. <xref ref-type="fig" rid="F14">14A–D</xref>). Spermathecae connate (Fig. <xref ref-type="fig" rid="F15">15B, D–E</xref>). Abdomen: 1.24 long.</p><!--PageBreak--></tp:treatment-sec><tp:treatment-sec sec-type="variation" id="SECID0EFPDK"><title>Variation.</title><p>2 males: total length: 1.3–1.7; carapace: 0.75–0.91; femur 1: 0.77–0.9; 10 females: total length: 1.78–2.8; carapace: 0.75–1.05; femur I: 1–1.25.</p></tp:treatment-sec><tp:treatment-sec sec-type="distribution" id="SECID0EKPDK"><title>Distribution.</title><p>Known only from the type locality, Morro do Pilar, Minas Gerais, Brazil (Fig. <xref ref-type="fig" rid="F17">17</xref>).</p><fig id="F16" position="float" orientation="portrait"><label>Figure 16.</label><caption><p>Distribution maps of <italic><tp:taxon-name><tp:taxon-name-part taxon-name-part-type="genus" reg="Plato">Plato</tp:taxon-name-part> <tp:taxon-name-part taxon-name-part-type="species" reg="ferriferus">ferriferus</tp:taxon-name-part></tp:taxon-name></italic> sp. n. (diamond), <italic><tp:taxon-name><tp:taxon-name-part taxon-name-part-type="genus" reg="Plato">P.</tp:taxon-name-part> <tp:taxon-name-part taxon-name-part-type="species" reg="striatus">striatus</tp:taxon-name-part></tp:taxon-name></italic> sp. n. (triangle) and <italic><tp:taxon-name><tp:taxon-name-part taxon-name-part-type="genus" reg="Plato">P.</tp:taxon-name-part> <tp:taxon-name-part taxon-name-part-type="species" reg="novalima">novalima</tp:taxon-name-part></tp:taxon-name></italic> sp. n. (square) in states of Pará and Minas Gerais, Brazil.</p></caption><graphic xmlns:xlink="http://www.w3.org/1999/xlink" xlink:href="zookeys-753-107-g016.jpg" position="float" orientation="portrait" xlink:type="simple" id="oo_199869.jpg"/></fig><fig id="F17" position="float" orientation="portrait"><label>Figure 17.</label><caption><p>Distribution maps of <italic><tp:taxon-name><tp:taxon-name-part taxon-name-part-type="genus" reg="Cuacuba">Cuacuba</tp:taxon-name-part> <tp:taxon-name-part taxon-name-part-type="species" reg="mariana">mariana</tp:taxon-name-part></tp:taxon-name></italic> sp. n. (circle) and <italic><tp:taxon-name><tp:taxon-name-part taxon-name-part-type="genus" reg="Cuacuba">C.</tp:taxon-name-part> <tp:taxon-name-part taxon-name-part-type="species" reg="morrodopilar">morrodopilar</tp:taxon-name-part></tp:taxon-name></italic> sp. n. (star) in state of Minas Gerais, Brazil.</p></caption><graphic xmlns:xlink="http://www.w3.org/1999/xlink" xlink:href="zookeys-753-107-g017.jpg" position="float" orientation="portrait" xlink:type="simple" id="oo_199870.jpg"/></fig></tp:treatment-sec></tp:taxon-treatment>
